# Supplementary material for: Artificial intelligence risk prediction model for common respiratory pathogens in China based on heterogeneous multi-source clinical and geographic data: A modeling study
Source: PLOS Digit Health. 2026 Jul 21;5(7):e0001553. doi: 10.1371/journal.pdig.0001553 (PMC13387545; doi:10.1371/journal.pdig.0001553)
Supplement: S1 Table — (XLSX) [file pdig.0001553.s004.xlsx]

## Sheet: Sheet2
		all	common	tNGS200	tNGS500	tNGS100	Nanoseq	MNGSDNA	MNGSDNA_RNA	MNGSRNA
	N	115406	6343	10498	1003	5102	85583	4927	1938	12
	male, N(%)	70223 (60.85)	3589 (56.58)	6276 (59.78)	652 (65)	2863 (56.12)	52564 (61.42)	3034 (61.58)	1235 (63.73)	10 (83.33)
	AGE, median(IQR)	58 (35-70)	28 (5-65)	55 (13-70)	62 (50-72)	5 (2-8)	60 (43-71)	63 (52-72)	65 (51-74)	68.5 (49-74.75)
	0-7,N	14517 (12.58)	2359 (37.19)	2160 (20.58)	34 (3.39)	3618 (70.91)	6318 (7.38)	7 (0.14)	21 (1.08)	0 (0)
	8-14,N	4621 (4)	636 (10.03)	553 (5.27)	10 (1)	932 (18.27)	2452 (2.87)	25 (0.51)	13 (0.67)	0 (0)
	15-40,N	13952 (12.09)	480 (7.57)	1179 (11.23)	115 (11.47)	117 (2.29)	11088 (12.96)	690 (14)	280 (14.45)	3 (25)
	41-64,N	38544 (33.4)	1265 (19.94)	2915 (27.77)	377 (37.59)	154 (3.02)	31310 (36.58)	1867 (37.89)	654 (33.75)	2 (16.67)
	65-84,N	39809 (34.49)	1445 (22.78)	3317 (31.6)	426 (42.47)	233 (4.57)	31396 (36.68)	2139 (43.41)	848 (43.76)	5 (41.67)
	≥85,N	3963 (3.43)	158 (2.49)	374 (3.56)	41 (4.09)	48 (0.94)	3019 (3.53)	199 (4.04)	122 (6.3)	2 (16.67)
	Sample Source
	Upper Respiratory, N	10687 (9.26)	1716 (27.05)	1846 (17.58)	3 (0.3)	4603 (90.22)	2516 (2.94)	1 (0.02)	2 (0.1)	0 (0)
	Lower Respiratory, N	104719 (90.74)	4627 (72.95)	8652 (82.42)	1000 (99.7)	499 (9.78)	83067 (97.06)	4926 (99.98)	1936 (99.9)	12 (100)
	Pathogen
	Enterococcus faecalis	5482 (4.75)	279 (4.4)	428 (4.08)	44 (4.39)	0 (0)	4111 (4.8)	402 (8.16)	217 (11.2)	1 (8.33)
	Enterococcus faecium	726 (0.63)	152 (2.4)	216 (2.06)	28 (2.79)	0 (0)	0 (0)	234 (4.75)	96 (4.95)	0 (0)
	Staphylococcus aureus	14074 (12.2)	924 (14.57)	1203 (11.46)	70 (6.98)	930 (18.23)	10363 (12.11)	405 (8.22)	179 (9.24)	0 (0)
	Streptococcus pneumoniae	11510 (9.97)	2003 (31.58)	2268 (21.6)	201 (20.04)	2164 (42.41)	4564 (5.33)	196 (3.98)	114 (5.88)	0 (0)
	Acinetobacter baumannii	7952 (6.89)	330 (5.2)	762 (7.26)	81 (8.08)	493 (9.66)	5495 (6.42)	552 (11.2)	238 (12.28)	1 (8.33)
	Bordetella Parapertussis	145 (0.13)	1 (0.02)	5 (0.05)	0 (0)	12 (0.24)	126 (0.15)	0 (0)	1 (0.05)	0 (0)
	Bordetella pertussis	1362 (1.18)	90 (1.42)	246 (2.34)	6 (0.6)	281 (5.51)	719 (0.84)	17 (0.35)	3 (0.15)	0 (0)
	Escherichia coli	2407 (2.09)	170 (2.68)	324 (3.09)	43 (4.29)	147 (2.88)	1545 (1.81)	118 (2.39)	60 (3.1)	0 (0)
	Haemophilus influenzae	18610 (16.13)	1249 (19.69)	2169 (20.66)	87 (8.67)	1310 (25.68)	12902 (15.08)	647 (13.13)	246 (12.69)	0 (0)
	Haemophilus Parainfluenzae	32048 (27.77)	2948 (46.48)	4713 (44.89)	182 (18.15)	0 (0)	21155 (24.72)	2346 (47.62)	703 (36.27)	1 (8.33)
	Klebsiella pneumoniae	14741 (12.77)	493 (7.77)	1210 (11.53)	170 (16.95)	326 (6.39)	11603 (13.56)	639 (12.97)	299 (15.43)	1 (8.33)
	Legionella pneumophila	660 (0.57)	32 (0.5)	36 (0.34)	9 (0.9)	4 (0.08)	483 (0.56)	59 (1.2)	37 (1.91)	0 (0)
	Moraxella catarrhalis	3839 (3.33)	437 (6.89)	723 (6.89)	11 (1.1)	548 (10.74)	1973 (2.31)	108 (2.19)	39 (2.01)	0 (0)
	Pseudomonas aeruginosa	9837 (8.52)	432 (6.81)	1149 (10.94)	152 (15.15)	153 (3)	6543 (7.65)	1075 (21.82)	333 (17.18)	0 (0)
	Stenotrophomonas maltophilia	7192 (6.23)	282 (4.45)	595 (5.67)	46 (4.59)	228 (4.47)	5324 (6.22)	518 (10.51)	198 (10.22)	1 (8.33)
	Chlamydia pneumoniae	578 (0.5)	51 (0.8)	139 (1.32)	6 (0.6)	65 (1.27)	292 (0.34)	18 (0.37)	7 (0.36)	0 (0)
	Chlamydia psittaci	1000 (0.87)	42 (0.66)	89 (0.85)	12 (1.2)	2 (0.04)	747 (0.87)	74 (1.5)	34 (1.75)	0 (0)
	Mycoplasm pneumoniae	13083 (11.34)	1700 (26.8)	1235 (11.76)	80 (7.98)	1125 (22.05)	8647 (10.1)	182 (3.69)	114 (5.88)	0 (0)
	Adenovirus	7294 (6.32)	591 (9.32)	943 (8.98)	26 (2.59)	735 (14.41)	4896 (5.72)	68 (1.38)	35 (1.81)	0 (0)
	HBoV	472 (0.41)	132 (2.08)	105 (1)	0 (0)	98 (1.92)	132 (0.15)	4 (0.08)	1 (0.05)	0 (0)
	hMPV	1967 (1.7)	217 (3.42)	356 (3.39)	0 (0)	141 (2.76)	1208 (1.41)	0 (0)	45 (2.32)	0 (0)
	Human Coronavirus	2402 (2.08)	217 (3.42)	262 (2.5)	19 (1.89)	159 (3.12)	1701 (1.99)	0 (0)	44 (2.27)	0 (0)
	Influenza A Virus	6102 (5.29)	252 (3.97)	590 (5.62)	35 (3.49)	153 (3)	4949 (5.78)	0 (0)	121 (6.24)	2 (16.67)
	Influenza B Virus	1467 (1.27)	128 (2.02)	282 (2.69)	0 (0)	114 (2.23)	910 (1.06)	0 (0)	33 (1.7)	0 (0)
	Influenza C Virus	200 (0.17)	31 (0.49)	42 (0.4)	0 (0)	35 (0.69)	90 (0.11)	0 (0)	2 (0.1)	0 (0)
	Parainfluenza Virus	3522 (3.05)	375 (5.91)	548 (5.22)	27 (2.69)	371 (7.27)	2125 (2.48)	0 (0)	76 (3.92)	0 (0)
	Rhinovirus	6356 (5.51)	545 (8.59)	1056 (10.06)	71 (7.08)	756 (14.82)	3837 (4.48)	0 (0)	91 (4.7)	0 (0)
	RSV	2819 (2.44)	368 (5.8)	486 (4.63)	23 (2.29)	311 (6.1)	1574 (1.84)	0 (0)	56 (2.89)	1 (8.33)
	SARS-CoV-2	9429 (8.17)	340 (5.36)	746 (7.11)	73 (7.28)	213 (4.17)	7887 (9.22)	0 (0)	168 (8.67)	2 (16.67)
	infection_pattern
	bacteria_virus_coinfection	27037 (23.43)	2201 (34.7)	3695 (35.2)	159 (15.85)	1977 (38.75)	18451 (21.56)	62 (1.26)	492 (25.39)	0 (0)
	bacteria_coinfection	26685 (23.12)	1962 (30.93)	2877 (27.41)	272 (27.12)	1165 (22.83)	17624 (20.59)	2230 (45.26)	554 (28.59)	1 (8.33)
	bacteria_monoinfection	31572 (27.36)	1201 (18.93)	2031 (19.35)	259 (25.82)	916 (17.95)	25019 (29.23)	1673 (33.96)	472 (24.36)	1 (8.33)
	virus_coinfection	1056 (0.92)	52 (0.82)	117 (1.11)	7 (0.7)	104 (2.04)	762 (0.89)	0 (0)	14 (0.72)	0 (0)
	virus_monoinfection	8193 (7.1)	301 (4.75)	610 (5.81)	86 (8.57)	495 (9.7)	6594 (7.7)	10 (0.2)	92 (4.75)	5 (41.67)
	negative	20863 (18.08)	626 (9.87)	1168 (11.13)	220 (21.93)	445 (8.72)	17133 (20.02)	952 (19.32)	314 (16.2)	5 (41.67)
