# Supplementary material for: Artificial intelligence risk prediction model for common respiratory pathogens in China based on heterogeneous multi-source clinical and geographic data: A modeling study
Source: PLOS Digit Health. 2026 Jul 21;5(7):e0001553. doi: 10.1371/journal.pdig.0001553 (PMC13387545; doi:10.1371/journal.pdig.0001553)
Supplement: S2 Table — (XLSX) [file pdig.0001553.s005.xlsx]

## Sheet: Sheet1
pathogen	panel
Bordetella pertussis	tNGS100
Bordetella pertussis	tNGS500
Bordetella pertussis	tNGS200
Bordetella pertussis	Nanoseq
Bordetella pertussis	common
Bordetella pertussis	tNGS100
Acinetobacter baumannii	common
Acinetobacter baumannii	tNGS100
Acinetobacter baumannii	tNGS500
Acinetobacter baumannii	tNGS200
Acinetobacter baumannii	Nanoseq
Rhinovirus	tNGS100
Rhinovirus	tNGS500
Rhinovirus	common
Rhinovirus	tNGS200
Rhinovirus	tNGS100
Rhinovirus	tNGS500
Rhinovirus	common
Rhinovirus	tNGS200
Rhinovirus	tNGS100
Rhinovirus	tNGS500
Rhinovirus	common
Rhinovirus	tNGS200
Rhinovirus	Nanoseq
Influenza C virus	common
Influenza C virus	tNGS100
Influenza C virus	tNGS500
Influenza C virus	tNGS200
Influenza C virus	Nanoseq
Escherichia coli	common
Escherichia coli	tNGS100
Escherichia coli	tNGS500
Escherichia coli	tNGS200
Escherichia coli	Nanoseq
Klebsiella pneumoniae	common
Klebsiella pneumoniae	tNGS100
Klebsiella pneumoniae	tNGS500
Klebsiella pneumoniae	tNGS200
Klebsiella pneumoniae	Nanoseq
Streptococcus pneumoniae	common
Streptococcus pneumoniae	tNGS100
Streptococcus pneumoniae	tNGS500
Streptococcus pneumoniae	tNGS200
Streptococcus pneumoniae	Nanoseq
Chlamydia pneumoniae	common
Chlamydia pneumoniae	tNGS100
Chlamydia pneumoniae	tNGS500
Chlamydia pneumoniae	tNGS200
Chlamydia pneumoniae	Nanoseq
Mycoplasma pneumoniae	common
Mycoplasma pneumoniae	tNGS100
Mycoplasma pneumoniae	tNGS500
Mycoplasma pneumoniae	tNGS200
Mycoplasma pneumoniae	tNGS100
Mycoplasma pneumoniae	Nanoseq
Enterococcus faecium	common
Enterococcus faecium	tNGS500
Enterococcus faecium	tNGS200
Bordetella parapertussis	tNGS100
Bordetella parapertussis	tNGS500
Bordetella parapertussis	tNGS200
Bordetella parapertussis	Nanoseq
Bordetella parapertussis	common
Parainfluenza virus	tNGS200
Parainfluenza virus	Nanoseq
Parainfluenza virus	common
Parainfluenza virus	tNGS100
Parainfluenza virus	tNGS500
Parainfluenza virus	tNGS200
Parainfluenza virus	Nanoseq
Parainfluenza virus	common
Parainfluenza virus	tNGS100
Parainfluenza virus	tNGS500
Parainfluenza virus	tNGS200
Parainfluenza virus	Nanoseq
Parainfluenza virus	common
Parainfluenza virus	tNGS100
Parainfluenza virus	tNGS500
Parainfluenza virus	tNGS200
Parainfluenza virus	Nanoseq
Parainfluenza virus	common
Parainfluenza virus	tNGS100
Parainfluenza virus	tNGS500
Haemophilus parainfluenzae	common
Haemophilus parainfluenzae	tNGS500
Haemophilus parainfluenzae	tNGS200
Haemophilus parainfluenzae	Nanoseq
Human Coronavirus	Nanoseq
Human Coronavirus	tNGS100
Human Coronavirus	tNGS500
Human Coronavirus	common
Human Coronavirus	tNGS200
Human Coronavirus	Nanoseq
Human Coronavirus	tNGS100
Human Coronavirus	tNGS500
Human Coronavirus	common
Human Coronavirus	tNGS200
Human Coronavirus	Nanoseq
Human Coronavirus	tNGS100
Human Coronavirus	tNGS500
Human Coronavirus	common
Human Coronavirus	tNGS200
Human Coronavirus	Nanoseq
Human Coronavirus	tNGS100
Human Coronavirus	tNGS500
Human Coronavirus	common
Human Coronavirus	tNGS200
RSV	tNGS200
RSV	Nanoseq
RSV	common
RSV	tNGS100
RSV	tNGS500
RSV	tNGS200
RSV	Nanoseq
RSV	common
RSV	tNGS100
RSV	tNGS500
Influenza A virus	tNGS100
Influenza A virus	tNGS500
Influenza A virus	Nanoseq
Influenza A virus	Nanoseq
Influenza A virus	common
Influenza A virus	tNGS100
Influenza A virus	tNGS500
Influenza A virus	tNGS200
Influenza A virus	common
Influenza A virus	tNGS100
Influenza A virus	tNGS500
Influenza A virus	tNGS200
Influenza A virus	Nanoseq
Influenza A virus	common
Influenza A virus	tNGS100
Influenza A virus	tNGS500
Influenza A virus	tNGS200
Influenza A virus	Nanoseq
Influenza A virus	common
Influenza A virus	tNGS100
Influenza A virus	tNGS500
Influenza A virus	tNGS200
Influenza A virus	Nanoseq
Staphylococcus aureus	common
Staphylococcus aureus	tNGS100
Staphylococcus aureus	tNGS500
Staphylococcus aureus	tNGS200
Staphylococcus aureus	Nanoseq
Moraxella catarrhalis	common
Moraxella catarrhalis	tNGS100
Moraxella catarrhalis	tNGS500
Moraxella catarrhalis	tNGS200
Moraxella catarrhalis	Nanoseq
Haemophilus influenzae	common
Haemophilus influenzae	tNGS100
Haemophilus influenzae	tNGS500
Haemophilus influenzae	tNGS200
Haemophilus influenzae	Nanoseq
HBoV	Nanoseq
HBoV	tNGS200
HBoV	common
HBoV	tNGS100
HBoV	tNGS500
HBoV	tNGS200
HBoV	common
HBoV	tNGS100
HBoV	tNGS500
HBoV	tNGS200
HBoV	common
HBoV	tNGS100
HBoV	tNGS500
HBoV	tNGS200
HBoV	common
HBoV	tNGS100
HBoV	tNGS500
hMPV	tNGS100
hMPV	tNGS500
hMPV	common
hMPV	tNGS200
hMPV	Nanoseq
Enterococcus faecalis	common
Enterococcus faecalis	tNGS500
Enterococcus faecalis	tNGS200
Enterococcus faecalis	Nanoseq
Legionella pneumophila	common
Legionella pneumophila	tNGS100
Legionella pneumophila	tNGS500
Legionella pneumophila	tNGS200
Legionella pneumophila	Nanoseq
Stenotrophomonas maltophilia	common
Stenotrophomonas maltophilia	tNGS100
Stenotrophomonas maltophilia	tNGS500
Stenotrophomonas maltophilia	tNGS200
Stenotrophomonas maltophilia	Nanoseq
Pseudomonas aeruginosa	common
Pseudomonas aeruginosa	tNGS100
Pseudomonas aeruginosa	tNGS500
Pseudomonas aeruginosa	tNGS200
Pseudomonas aeruginosa	Nanoseq
Adenovirus	common
Adenovirus	common
Adenovirus	tNGS100
Adenovirus	tNGS500
Adenovirus	Nanoseq
Adenovirus	Nanoseq
Adenovirus	Nanoseq
Adenovirus	tNGS100
Adenovirus	tNGS500
Adenovirus	Nanoseq
Adenovirus	Nanoseq
Adenovirus	Nanoseq
Adenovirus	tNGS100
Adenovirus	tNGS500
Adenovirus	tNGS100
Adenovirus	tNGS500
Adenovirus	Nanoseq
Adenovirus	common
Adenovirus	tNGS100
Adenovirus	tNGS500
Adenovirus	tNGS500
Adenovirus	tNGS200
Adenovirus	tNGS200
Adenovirus	tNGS200
SARS-CoV-2	tNGS100
SARS-CoV-2	tNGS500
SARS-CoV-2	tNGS200
SARS-CoV-2	common
SARS-CoV-2	Nanoseq
Influenza B virus	common
Influenza B virus	tNGS100
Influenza B virus	tNGS500
Influenza B virus	tNGS200
Influenza B virus	Nanoseq
Chlamydia psittaci	common
Chlamydia psittaci	tNGS100
Chlamydia psittaci	tNGS500
Chlamydia psittaci	tNGS200
Chlamydia psittaci	Nanoseq
