# Supplementary material for: Artificial intelligence risk prediction model for common respiratory pathogens in China based on heterogeneous multi-source clinical and geographic data: A modeling study
Source: PLOS Digit Health. 2026 Jul 21;5(7):e0001553. doi: 10.1371/journal.pdig.0001553 (PMC13387545; doi:10.1371/journal.pdig.0001553)
Supplement: S3 Table — (XLSX) [file pdig.0001553.s006.xlsx]

## Sheet: supplement table 3
Province	Date	Temperature	Relative_Humidity	Sunshine_Hours	Wind_Speed	CO	NO2	O3	SO2	HCHO	PM2.5	PM10	Region	Chlamydia_Psittaci	Influenza_B	SARS-CoV-2	Adenovirus	Pseudomonas_Aeruginosa	Stenotrophomonas_Maltophilia	Legionella_Pneumophila	Enterococcus_Faecalis	hMPV	HBoV	Haemophilus_Influenzae	Moraxella_catarrhalis	Staphylococcus_Aureus	Influenza_A	RSV	Human_Coronavirus	Haemophilus_Parainfluenzae	Parainfluenza_Virus	Bordetella_Parapertussis	Enterococcus_Faecium	MycoplasmaPneumoniae	Chlamydia_Pneumoniae	Streptococcus_Pneumoniae	Klebsiella_Pneumoniae	Escherichia_Eoli	Influenza_C	Rhinovirus	Acinetobacter_Baumannii	Bordetella_Pertussis	SARS-CoV
Anhui Sheng	2022-09-01	23.4109	64.9253	139.315	2.18529	0.0432422	0.00010494	0.129117	0.000133275	0.000184825	23.6894	49.2271	Southern	0	0	0	0	7.40741	3.7037	0	0	0	0	18.5185	0	11.1111	7.40741	0	0	14.8148	0	0	0	0	0	0	0	0	0	3.7037	3.7037	0	0
Beijing Shi	2022-09-01	20.3681	54.9944	160.19	1.15689	0.0388837	0.000134846	0.135943	0.000330192	0.000215076	30.0196	61.7245	Northern	3.44828	0	0	0	6.89655	10.3448	0	3.44828	0	0	0	0	17.2414	0	0	3.44828	20.6897	0	0	0	3.44828	0	0	10.3448	0	0	6.89655	24.1379	0	0
Chongqing Shi	2022-09-01	21.5934	72.8419	98.1148	0.839999	0.0394073	9.91767e-05	0.126266	6.82108e-05	0.000179096	30.8821	45.3612	Southern	0.970874	0	0	0.970874	6.79612	6.79612	0	3.8835	1.94175	0	6.79612	0.970874	6.79612	0.970874	0	0.970874	9.70874	1.94175	0	0	0	0.970874	0.970874	15.534	0	0	11.6505	13.5922	0	0
Fujian Sheng	2022-09-01	25.5973	60.7832	150.738	1.45498	0.0366856	7.27633e-05	0.125573	2.58296e-05	0.000170036	20.9464	38.0418	Southern	0	0	0	1.06383	10.6383	6.38298	2.12766	8.51064	0	0	13.8298	2.12766	19.1489	0	0	2.12766	17.0213	0	0	0	1.06383	0	6.38298	15.9574	2.12766	0	2.12766	12.766	0	0
Gansu Sheng	2022-09-01	14.702	49.1731	151.987	1.8964	0.0240952	6.66168e-05	0.126634	4.72832e-05	8.24674e-05	19.0583	48.6101	Northern	0.571429	0	37.7143	2.28571	2.85714	6.85714	0	11.4286	0	0	6.28571	0	9.14286	0.571429	0	0	12.5714	0	0	0	1.71429	0	2.28571	8	4.57143	0	0.571429	12.5714	0.571429	0
Guangdong Sheng	2022-09-01	26.8992	71.6264	156.641	1.48735	0.0413833	8.35538e-05	0.125049	2.0478e-05	0.000200165	27.3224	48.5333	Southern	3.47826	0	6.95652	0.869565	11.3043	4.34783	0.869565	6.08696	0	0	8.69565	0.869565	6.95652	0	0	0	18.2609	0	0	0	0.869565	0	4.34783	14.7826	0.869565	0	0.869565	8.69565	0	0
Guangxi Zhuangzu Zizhiqu	2022-09-01	25.7153	73.5109	144.075	1.26742	0.0407759	7.04157e-05	0.124397	2.28092e-05	0.000183967	30.3858	52.4736	Southern	0.787402	0	3.93701	0.787402	7.08661	7.08661	0	4.72441	0	0	8.66142	0	6.29921	23.622	0	0	21.2598	0.787402	0	0	0.787402	0	6.29921	10.2362	0	0	4.72441	7.08661	0	0
Guizhou Sheng	2022-09-01	21.0091	71.8629	110.272	1.45219	0.0362081	7.27552e-05	0.124405	1.33443e-05	0.000137862	21.0923	34.1939	Southern	1.12994	0	6.77966	0.564972	6.21469	3.38983	0	2.82486	0	0	9.60452	4.51977	11.8644	28.2486	1.69492	0	17.5141	0	0	0	0.564972	0	6.21469	11.8644	2.25989	0	1.69492	9.60452	0	0
Hainan Sheng	2022-09-01	26.4474	83.3428	144.162	1.8371	0.0363572	5.72557e-05	0.124511	-8.88219e-06	0.000153951	15.3226	27.0756	Southern	0.641026	0	25	0.641026	5.12821	8.33333	1.28205	2.5641	0	0	10.8974	6.41026	9.61538	2.5641	4.48718	0.641026	13.4615	0	0	0	5.76923	0	8.33333	14.1026	1.92308	0	7.69231	1.28205	0	0
Hebei Sheng	2022-09-01	19.3089	54.9816	158.438	1.81641	0.038801	0.000122722	0.134889	0.000273147	0.000177646	29.3792	67.4757	Northern	0	0	21.8085	1.59574	5.85106	4.78723	1.59574	3.19149	0.531915	0	11.1702	3.7234	6.38298	1.06383	3.19149	2.65957	18.617	2.12766	0	0	18.0851	0	9.57447	10.1064	0.531915	0	4.78723	4.78723	0.531915	0
Henan Sheng	2022-09-01	22.8209	58.3639	144.503	1.59995	0.0432657	0.000112111	0.130442	0.000193037	0.000182596	32.1884	73.3185	Northern	0	0	6.09756	3.65854	3.65854	2.43902	1.21951	2.43902	0	0	14.6341	2.43902	4.87805	0	1.21951	0	15.8537	0	0	0	34.1463	0	6.09756	12.1951	1.21951	0	0	4.87805	0	0
Hubei Sheng	2022-09-01	22.9913	62.148	129.544	1.51153	0.0419694	9.20051e-05	0.127839	0.000128167	0.000181342	26.8958	55.4877	Southern	0	0	11.2903	1.5873	3.1746	4.7619	0	1.5873	0	0	7.93651	1.5873	9.52381	0	3.22581	0	17.4603	0	0	14.2857	14.2857	0	7.93651	7.93651	1.5873	0	4.83871	9.52381	0	0
Hunan Sheng	2022-09-01	25.9016	53.4197	149.249	1.91064	0.0451932	8.50958e-05	0.126329	8.25355e-05	0.000217642	33.8748	57.151	Southern	0	0	3.84615	0	7.40741	7.40741	0	14.8148	3.84615	0	0	3.7037	11.1111	0	15.3846	3.84615	22.2222	3.84615	0	0	14.8148	0	0	11.1111	0	0	11.5385	7.40741	0	0
Jiangsu Sheng	2022-09-01	22.4741	74.6475	125.02	2.74922	0.0415979	0.000117907	0.129386	0.000124264	0.000161677	19.5329	38.9887	Southern	0	0	0	4.54545	0	0	0	4.54545	0	0	9.09091	0	4.54545	18.1818	0	9.09091	40.9091	9.09091	0	25	9.09091	0	0	18.1818	0	0	4.54545	0	0	0
Jiangxi Sheng	2022-09-01	26.5867	53.8012	155.581	1.97539	0.043509	8.2261e-05	0.126833	5.83041e-05	0.000202863	27.975	54.7689	Southern	0	0	12.8205	2.5	7.5	5	0	10	0	0	5	0	2.5	12.8205	0	10.2564	20	5.12821	0	0	7.5	0	2.5	15	2.5	0	5.12821	7.5	0	0
Liaoning Sheng	2022-09-01	18.1805	68.0691	140.204	2.36041	0.0372004	0.000102469	0.135939	0.000308486	0.00013712	21.0082	42.1721	Northern	0	2.08333	2.08333	6.12245	14.2857	6.12245	0	4.08163	0	0	4.08163	2.04082	14.2857	18.75	0	8.33333	34.6939	0	0	0	8.16327	0	2.04082	6.12245	0	0	2.08333	8.16327	0	0
Nei Mongol Zizhiqu	2022-09-01	15.8641	44.8922	151.888	3.06515	0.0279984	6.89547e-05	0.136664	0.000146255	8.85889e-05	17.716	42.2721	Northern	0.862069	4.34783	4.34783	4.31034	12.931	5.17241	0	5.17241	4.34783	0.862069	12.069	3.44828	9.48276	11.3043	4.34783	0	50	1.73913	0	0	11.2069	0	4.31034	14.6552	0	0	3.47826	11.2069	0.862069	0
Ningxia Huizu Zizhiqu	2022-09-01	16.7877	56.3771	150.646	2.76467	0.0284894	8.08686e-05	0.128244	6.42845e-05	0.000106532	19.2416	45.9343	Northern	0	0	8.53659	19.5122	4.87805	9.7561	0	8.53659	2.43902	0	12.1951	0	12.1951	8.53659	3.65854	2.43902	36.5854	1.21951	0	2.43902	10.9756	1.21951	4.87805	8.53659	0	1.21951	7.31707	13.4146	0	0
Qinghai Sheng	2022-09-01	4.83385	60.041	163.113	1.38103	0.0170239	5.39974e-05	0.12191	1.01427e-06	5.00965e-05	13.7104	25.6557	Northern	1.51515	4.6875	13.2812	10.6061	8.33333	6.81818	0	6.06061	5.46875	0.757576	13.6364	2.27273	9.84848	3.125	6.25	0.78125	31.0606	0.78125	0	0	8.33333	0	12.1212	6.06061	3.0303	0	7.03125	2.27273	0	0
Shaanxi Sheng	2022-09-01	17.419	70.8035	129.122	1.39507	0.0330442	8.60062e-05	0.128754	0.000138471	0.000127889	26.9084	53.4265	Northern	0.546448	1.69492	6.77966	6.01093	7.65027	3.82514	0	7.10383	3.9548	0	20.2186	6.55738	11.4754	2.25989	7.9096	2.82486	42.623	7.34463	0	0.757576	7.65027	0.546448	19.6721	8.19672	3.27869	0.564972	12.4294	3.82514	1.63934	0
Shandong Sheng	2022-09-01	21.6097	65.5582	149.202	2.09698	0.0427939	0.00012468	0.132345	0.000189593	0.000180106	23.9979	55.2724	Northern	0.549451	0	5.84795	8.79121	9.34066	16.4835	0	4.3956	7.60234	1.0989	21.4286	4.3956	6.59341	6.43275	14.0351	1.16959	34.6154	16.3743	0	1.41844	4.3956	1.64835	24.7253	10.989	1.0989	0	18.1287	6.59341	2.1978	0
Shanghai Shi	2022-09-01	23.5102	78.5091	104.906	3.60614	0.0409746	0.000159435	0.12798	0.000100296	0.000155591	15.5538	31.5365	Southern	0.598802	0.628931	5.03145	7.18563	9.58084	10.1796	0.598802	1.80723	5.03145	0.598802	14.9701	8.38323	10.1796	5.03145	4.40252	1.88679	30.7229	13.8365	0	0.75188	8.38323	0	17.3653	7.78443	1.1976	0	9.43396	12.5749	2.99401	0
Shanxi Sheng	2022-09-01	16.5724	62.1546	150.556	1.31377	0.0352061	0.000108622	0.131726	0.000194672	0.000138141	30.0717	69.1287	Northern	0	0	5.33333	9.33333	8	9.33333	0.666667	1.33333	0.666667	3.33333	12.6667	6	10.6667	2	2	2.66667	50.6667	8	0.666667	0.840336	10	0.666667	16.6667	6	1.33333	0	11.3333	4	2	0
Sichuan Sheng	2022-09-01	12.6889	81.1553	104.235	0.867126	0.0273982	6.97149e-05	0.122655	3.55745e-05	9.09397e-05	21.7848	34.5412	Southern	0	0	4.80769	18.0952	14.2857	0	0	1.92308	0	4.7619	12.381	2.85714	11.4286	7.69231	3.84615	2.88462	37.5	7.69231	0	1.14943	10.4762	0.952381	8.57143	8.57143	0.952381	0	11.5385	11.4286	1.90476	0
Tianjin Shi	2022-09-01	22.6556	53.9469	156.162	2.16741	0.0444551	0.000175076	0.136044	0.000369422	0.000235971	28.828	62.021	Northern	0	0	1.92308	8.49057	7.54717	3.77358	0	7.54717	0	6.60377	14.1509	2.83019	20.7547	1.92308	0.961538	3.84615	35.8491	0.961538	0	2.5	21.6981	0	14.1509	6.60377	0.943396	0	9.61538	3.77358	0.943396	0
Xinjiang Uygur Zizhiqu	2022-09-01	16.3261	35.7894	165.714	1.84494	0.0228502	6.25017e-05	0.12681	3.17544e-05	7.57227e-05	23.8999	85.2962	Northern	0	0	0	0	0	0	0	0	0	0	0	0	0	0	0	0	0	0	0	0	33.3333	0	0	33.3333	0	0	0	0	0	0
Xizang Zizhiqu	2022-09-01	3.0713	75.2762	167.945	1.28339	0.0169441	5.12176e-05	0.11873	-6.98532e-06	4.80725e-05	4.19722	5.69693	Northern	0	0	0	0	50	0	0	0	0	0	50	0	0	0	0	0	0	0	0	0	0	0	0	50	0	0	100	0	0	0
Yunnan Sheng	2022-09-01	17.9407	84.2176	117.401	0.806033	0.0287504	5.74121e-05	0.121969	2.51498e-05	8.93628e-05	13.7613	22.3857	Southern	0	0	0	2.12766	0	4.25532	0	0	0	0	14.8936	0	14.8936	0	0	6.38298	42.5532	0	2.12766	0	31.9149	0	2.12766	4.25532	0	0	10.6383	0	0	0
Zhejiang Sheng	2022-09-01	23.4476	71.7514	129.136	2.04278	0.0396332	9.70855e-05	0.127101	4.94925e-05	0.000189858	20.2332	38.044	Southern	0	0	0	5.88235	0	11.7647	0	5.88235	5.88235	0	5.88235	0	5.88235	0	0	0	35.2941	0	0	0	5.88235	0	0	11.7647	0	0	11.7647	5.88235	0	0
Heilongjiang Sheng	2022-09-01	13.9097	67.6337	122.115	2.25995	0.0306118	6.6442e-05	0.140154	0.000339233	9.55386e-05	12.7849	30.2166	Northern	5	0	70	0	0	0	0	5	0	0	15	5	5	0	0	0	30	0	0	0	5	0	10	5	0	0	0	5	5	0
Jilin Sheng	2022-09-01	16.0008	68.9595	135.883	2.34663	0.0328912	7.82682e-05	0.136125	0.000318522	0.00011359	14.1281	34.0109	Northern	2.77778	0	13.8889	8.33333	5.55556	0	0	0	0	0	8.33333	2.77778	5.55556	0	0	0	55.5556	0	0	0	2.77778	5.55556	2.77778	0	2.77778	0	0	2.77778	0	0
Anhui Sheng	2022-10-01	16.5197	66.3758	114.3	2.36728	0.0402316	0.000132052	0.122176	0.000132781	0.000148899	28.4013	52.7502	Southern	0	0	2.77778	2.77778	2.77778	2.77778	0	0	0	0	8.33333	0	13.8889	11.1111	0	0	41.6667	0	0	0	0	2.77778	2.77778	11.1111	0	0	2.77778	0	0	0
Beijing Shi	2022-10-01	10.8709	52.1383	105.497	1.34934	0.0365448	0.000188904	0.133538	0.000666245	0.000170514	40.2658	69.2073	Northern	1.72414	0	3.44828	0	1.72414	5.17241	0	1.72414	0	0	13.7931	6.89655	12.069	25.8621	0	0	41.3793	0	0	0	0	0	10.3448	8.62069	3.44828	0	8.62069	0	0	0
Chongqing Shi	2022-10-01	16.5257	72.1953	84.3025	0.972158	0.0382477	0.000102022	0.118996	0.000139713	0.000129904	36.1519	55.2596	Southern	4.16667	0	9.72222	5.55556	2.77778	12.5	1.38889	0	0	0	16.6667	5.55556	4.16667	12.5	1.38889	1.38889	26.3889	0	0	0	0	2.77778	5.55556	2.77778	0	0	6.94444	4.16667	0	0
Fujian Sheng	2022-10-01	21.0435	57.7666	130.068	2.00218	0.0343454	7.17297e-05	0.118914	4.2659e-05	0.000123147	15.665	31.648	Southern	0	0	21.7391	2.17391	10.8696	8.69565	2.17391	2.17391	0	2.17391	6.52174	2.17391	10.8696	0	0	0	13.0435	0	0	0	2.17391	0	2.17391	17.3913	0	0	4.34783	10.8696	0	0
Gansu Sheng	2022-10-01	6.68727	51.165	118.908	1.83353	0.0230255	6.15116e-05	0.124585	0.000168732	6.99222e-05	26.0871	62.3632	Northern	0	0	28.0702	0	12.2807	5.26316	3.50877	3.50877	1.75439	0	15.7895	0	7.01754	0	12.2807	1.75439	19.2982	0	0	0	0	3.50877	3.50877	19.2982	1.75439	0	1.75439	10.5263	0	0
Guangdong Sheng	2022-10-01	23.2224	59.2066	147.887	2.40506	0.0374673	8.51294e-05	0.119578	7.87907e-05	0.000158685	22.4329	44.2863	Southern	0.980392	0	9.80392	2.94118	5.88235	5.88235	1.96078	0.980392	0	0	16.6667	2.94118	8.82353	0	5.88235	0	17.6471	0	0	0	2.94118	0	5.88235	18.6275	2.94118	0	2.94118	10.7843	0	0
Guangxi Zhuangzu Zizhiqu	2022-10-01	21.576	61.4477	140.681	2.23321	0.0385521	7.33355e-05	0.11875	8.48112e-05	0.000149042	29.7212	53.4081	Southern	2.06186	0	11.3402	2.06186	5.15464	0	1.03093	2.06186	0	0	8.24742	2.06186	6.18557	0	6.18557	0	26.8041	0	0	0	3.09278	0	7.21649	10.3093	0	0	5.15464	10.3093	0	0
Guizhou Sheng	2022-10-01	16.0898	69.8414	93.7365	2.0092	0.0347808	7.93461e-05	0.117359	7.01771e-05	0.000110209	21.067	33.4785	Southern	1.29032	0	4.51613	1.29032	11.6129	3.22581	0	4.51613	1.93548	1.29032	14.1935	4.51613	5.16129	1.29032	5.80645	0.645161	20.6452	3.22581	0	66.6667	4.51613	0.645161	7.09677	16.129	1.93548	0	3.22581	4.51613	0	0
Hainan Sheng	2022-10-01	23.8591	80.5282	122.989	3.27901	0.0329384	6.09907e-05	0.120213	0.000122407	0.000122254	15.8139	31.2357	Southern	0.884956	2.66667	1.77778	3.09735	6.19469	3.53982	0.442478	2.65487	4.88889	0	15.9292	2.65487	8.40708	4.44444	2.66667	1.77778	28.3186	4.44444	0	0	2.21239	0.442478	3.9823	14.6018	2.65487	0	2.66667	3.9823	0	0
Hebei Sheng	2022-10-01	10.196	54.0267	109.188	2.00176	0.0370419	0.000180199	0.132201	0.000500016	0.000146286	40.4598	74.1039	Northern	0.355872	6.04982	1.06762	2.13523	8.54093	6.40569	0	4.27046	3.55872	0.355872	19.573	3.55872	14.9466	10.3203	1.06762	2.13523	32.0285	3.55872	0	0	3.20285	1.42349	9.96441	16.0142	3.55872	0	2.84698	5.69395	1.42349	0
Henan Sheng	2022-10-01	14.9103	64.6019	108.437	1.88712	0.0418213	0.000157589	0.123921	0.000243309	0.000181374	45.8242	75.7749	Northern	0.283286	7.64873	1.13314	5.38244	4.81586	6.23229	1.13314	3.11615	2.83286	0	23.2295	1.41643	13.881	13.0312	0.849858	1.983	28.3286	1.13314	0.283286	0	5.94901	0.566572	11.6147	15.2975	2.54958	0	1.983	3.96601	0	0
Hubei Sheng	2022-10-01	16.1435	66.3657	100.825	1.84019	0.039838	0.000100113	0.120444	0.00015568	0.000156797	31.837	54.9273	Southern	1.28205	5.44872	2.24359	3.52564	5.12821	2.88462	0.320513	3.84615	1.28205	0.641026	25	1.92308	11.5385	8.97436	1.28205	0.641026	33.0128	2.24359	0	0	5.76923	0.961538	6.08974	11.859	1.92308	0	2.5641	1.92308	0.320513	0
Hunan Sheng	2022-10-01	18.8884	56.1457	121.961	2.42643	0.0407162	9.32975e-05	0.119046	9.11189e-05	0.000155469	33.1681	51.1936	Southern	1.2931	5.17241	7.75862	8.18966	6.46552	7.97414	0	4.31034	0.646552	0	24.1379	2.37069	8.18966	4.9569	0.431034	1.07759	31.25	1.50862	0	0	4.52586	0.646552	8.18966	17.8879	1.07759	0	4.31034	2.15517	0.215517	0
Jiangsu Sheng	2022-10-01	16.4034	69.7602	113.354	2.6462	0.0388254	0.000141823	0.123505	0.000114868	0.000134696	21.0385	42.129	Southern	1.51007	1.84564	8.22148	7.88591	8.38926	4.5302	0	2.34899	0.33557	0.167785	20.6376	2.01342	13.255	1.34228	0	2.34899	34.2282	2.18121	0	0	2.51678	1.51007	10.2349	20.1342	2.85235	0.167785	2.85235	4.69799	1.1745	0
Jiangxi Sheng	2022-10-01	20.2966	54.2318	133.449	2.44536	0.0390415	8.98559e-05	0.119426	7.98622e-05	0.00014646	25.6435	52.1843	Southern	1.01597	0.145773	5.68513	5.66038	7.40203	3.0479	0	2.17707	0	0.145138	20.4644	5.95065	15.5298	2.91545	0.291545	1.31195	34.9782	3.64431	0.290276	0	3.0479	0.725689	10.5951	15.6749	2.32221	0.728863	6.12245	3.62845	2.17707	0
Liaoning Sheng	2022-10-01	9.03971	61.4209	102.636	2.64759	0.0361247	0.000113232	0.13768	0.000555116	0.000106549	29.4903	50.0936	Northern	1.46341	0.12285	6.87961	7.19512	5.85366	4.39024	0.97561	1.95122	0.36855	0.121951	23.0488	4.39024	13.2927	2.82555	0.614251	0.859951	34.6341	7.24816	1.21951	18.1818	5.85366	0.609756	10.8537	11.5854	2.07317	0.737101	8.23096	3.53659	1.70732	0
Nei Mongol Zizhiqu	2022-10-01	4.99216	45.1092	110.63	3.02299	0.0267683	6.3332e-05	0.13861	0.000366816	6.10654e-05	22.7711	49.0156	Northern	0.547645	0.110132	13.7665	8.21468	8.21468	4.1621	0.219058	2.40964	0.330396	0.328587	22.563	3.83352	13.253	2.86344	0.881057	1.32159	31.4348	5.39648	1.09529	0	9.30997	1.09529	10.1862	16.3198	2.95728	0.550661	5.72687	6.0241	2.40964	0
Ningxia Huizu Zizhiqu	2022-10-01	9.8654	53.9894	114.268	2.45869	0.027484	8.26957e-05	0.125184	0.000252136	9.62638e-05	28.5524	63.5278	Northern	0.527983	0	9.56429	8.76452	6.3358	2.85111	0.211193	1.79514	0	0	23.548	2.85111	15.8395	3.40064	0.53135	0.850159	31.3622	3.61318	0.63358	0	10.7709	0.63358	11.2988	13.8332	1.90074	0	4.2508	4.54065	2.21753	0
Qinghai Sheng	2022-10-01	-1.91717	58.1508	145.332	1.47932	0.0153413	4.77424e-05	0.120533	5.27643e-05	4.05379e-05	18.3988	33.6688	Northern	0.529101	0	2.9819	6.77249	7.72487	2.6455	0.634921	3.38624	0.212993	0.31746	20.3175	2.32804	16.0847	3.19489	0.532481	2.8754	34.8148	1.59744	0.21164	13.3333	8.25397	0.952381	9.20635	15.6614	2.75132	0	6.81576	5.07937	1.90476	0
Shaanxi Sheng	2022-10-01	10.94	70.9052	93.6979	1.71681	0.032192	9.26998e-05	0.123668	0.000295768	0.000113939	38.237	64.8896	Northern	0	0	0	0	25	0	0	0	25	0	0	0	0	0	0	0	0	0	0	0	0	0	0	50	0	0	0	0	0	0
Shandong Sheng	2022-10-01	13.7915	64.686	112.663	2.29018	0.0408859	0.000185659	0.127552	0.00028317	0.000141541	31.0095	61.3177	Northern	0	0	0	0	0	0	0	0	0	0	0	0	0	0	0	0	0	0	0	0	0	0	0	0	0	0	0	0	0	0
Shanghai Shi	2022-10-01	18.2701	70.9717	94.2986	3.92877	0.0377061	0.000164828	0.121968	8.832e-05	0.000103514	15.5151	33.0984	Southern	0	0	0	0	0	0	0	0	0	0	0	0	0	0	0	0	0	0	0	0	50	0	0	0	0	0	0	50	0	0
Shanxi Sheng	2022-10-01	9.00174	61.5213	106.783	1.60553	0.0321965	0.000129111	0.127453	0.00041999	0.000115508	40.0784	74.5448	Northern	0	0	0	0	0	0	0	0	0	0	0	0	0	0	0	0	0	0	0	0	0	0	0	0	0	0	50	0	0	0
Sichuan Sheng	2022-10-01	8.55957	79.263	97.1308	0.997324	0.0274948	7.05977e-05	0.116705	8.24791e-05	9.30458e-05	30.0645	48.5871	Southern	0	0	0	0	0	0	0	0	0	0	0	0	0	0	0	0	0	0	0	0	0	0	0	0	0	0	0	0	0	0
Tianjin Shi	2022-10-01	13.836	51.846	101.646	2.36289	0.04248	0.000280297	0.132959	0.000507908	0.000176362	40.0545	72.0809	Northern	0	0	25	0	6.25	0	0	50	0	0	6.25	0	25	12.5	0	0	12.5	0	0	0	0	0	0	12.5	0	0	0	6.25	0	0
Xinjiang Uygur Zizhiqu	2022-10-01	5.784	42.6428	127.156	1.8771	0.0222444	5.72851e-05	0.128082	0.000146264	5.49855e-05	31.3687	98.9096	Northern	0	0	6.25	0	6.25	12.5	0	12.5	0	0	6.25	0	0	18.75	0	0	0	0	0	0	0	0	0	0	0	0	0	18.75	0	0
Xizang Zizhiqu	2022-10-01	-5.27976	68.705	160.747	1.46134	0.0146651	4.68945e-05	0.116782	3.29454e-05	4.84311e-05	5.90365	10.7033	Northern	0	0	21.0526	0	21.0526	0	0	26.3158	0	0	0	0	21.0526	10.5263	0	0	5.26316	0	0	0	0	0	0	5.26316	0	0	0	10.5263	0	0
Yunnan Sheng	2022-10-01	15.654	80.6784	110.595	0.998093	0.0286235	5.74218e-05	0.115925	4.08418e-05	8.3553e-05	16.1005	24.6309	Southern	0	0	9.09091	0	9.09091	18.1818	0	9.09091	0	0	18.1818	0	18.1818	0	0	0	9.09091	0	0	0	0	0	9.09091	27.2727	0	0	9.09091	18.1818	0	0
Zhejiang Sheng	2022-10-01	17.8531	68.5742	102.826	2.24089	0.035552	0.000113532	0.120343	5.64958e-05	0.000132593	18.683	37.1196	Southern	0	0	38.6364	0	18.1818	6.81818	2.27273	20.4545	0	0	0	0	9.09091	0	0	0	6.81818	0	0	0	0	0	2.27273	15.9091	4.54545	0	4.54545	15.9091	0	0
Heilongjiang Sheng	2022-10-01	3.64706	62.1244	88.2051	2.23462	0.0306317	6.25144e-05	0.14967	0.000818532	6.37684e-05	22.6767	42.246	Northern	0	0	12.8205	0	10.2564	5.12821	2.5641	2.5641	0	0	12.8205	2.5641	2.5641	0	0	0	23.0769	0	0	0	0	0	2.5641	10.2564	2.5641	0	0	5.12821	0	0
Jilin Sheng	2022-10-01	6.09777	64.5818	97.0594	2.41458	0.0315214	7.43275e-05	0.142922	0.000622998	7.88236e-05	20.8342	42.3081	Northern	1.21951	0	12.1951	1.21951	4.87805	9.7561	1.21951	6.09756	1.21951	0	4.87805	0	4.87805	0	0	1.21951	29.2683	0	0	0	1.21951	0	3.65854	14.6341	2.43902	0	6.09756	7.31707	0	0
Anhui Sheng	2022-11-01	13.5596	73.3578	72.5066	2.10683	0.0429332	0.000147749	0.118848	0.000205964	0.000153004	35.9934	58.3081	Southern	0	0	21.875	3.125	9.375	7.8125	0	10.9375	1.5625	0	10.9375	0	10.9375	0	0	10.9375	29.6875	0	0	0	6.25	0	7.8125	12.5	3.125	0	3.125	10.9375	0	0
Beijing Shi	2022-11-01	3.97064	55.5974	74.9115	1.20845	0.0348911	0.000189973	0.139617	0.00116316	0.000131329	44.8625	75.0986	Northern	0	0	18.9189	8.10811	2.7027	9.45946	0	5.40541	1.35135	0	9.45946	1.35135	10.8108	1.35135	0	2.7027	17.5676	4.05405	0	0	13.5135	0	8.10811	14.8649	1.35135	0	6.75676	4.05405	1.35135	0
Chongqing Shi	2022-11-01	13.4736	79.6639	57.7162	0.964605	0.0383768	0.000102321	0.116516	9.16443e-05	0.000129996	44.0889	61.0569	Southern	0.952381	0	10.4762	8.57143	7.61905	9.52381	0	9.52381	3.80952	0	11.4286	1.90476	6.66667	12.381	2.85714	3.80952	11.4286	4.7619	0.952381	0	22.8571	0	4.7619	15.2381	3.80952	0	3.80952	5.71429	1.90476	0
Fujian Sheng	2022-11-01	17.4361	87.0255	59.3624	1.19974	0.0348662	8.20429e-05	0.111188	-7.10149e-06	0.000107695	16.9137	27.4783	Southern	0.806452	0.806452	7.25806	20.9677	8.87097	4.83871	0	9.7561	1.6129	0	13.7097	0.806452	14.5161	36.2903	7.25806	7.25806	19.5122	4.83871	0	0	15.3226	0	6.45161	10.4839	1.6129	0	4.03226	11.2903	0.806452	0
Gansu Sheng	2022-11-01	-0.052952	49.5518	87.6619	1.8804	0.022533	6.23644e-05	0.129994	0.000336286	6.93245e-05	33.1484	84.3485	Northern	0	4.80769	10.5769	16.3462	10.5769	2.88462	0	12.5	3.84615	0.961538	14.4231	1.92308	17.3077	18.2692	12.5	4.80769	22.1154	3.84615	0	0	14.4231	0	1.92308	15.3846	0	0	0	5.76923	0.961538	0
Guangdong Sheng	2022-11-01	20.4774	83.9704	72.2003	1.78477	0.035345	9.97368e-05	0.111796	4.84246e-05	0.00012978	21.2554	37.2008	Southern	0	2.5641	11.5385	8.97436	2.5641	3.84615	1.28205	7.69231	1.28205	0	14.1026	2.5641	8.97436	5.12821	6.41026	6.41026	23.0769	0	0	0	14.1026	0	5.12821	17.9487	0	0	3.84615	15.3846	0	0
Guangxi Zhuangzu Zizhiqu	2022-11-01	19.6225	77.1742	79.1547	1.75552	0.0369036	8.04775e-05	0.112655	6.43723e-05	0.00012476	26.5027	45.032	Southern	0	7.89474	17.5439	6.14035	7.89474	7.89474	0	10.6195	0	0	10.5263	0.877193	14.0351	0.877193	11.4035	0.877193	33.6283	2.63158	0	0	12.2807	0	12.2807	21.0526	4.38596	0	6.14035	7.01754	3.50877	0
Guizhou Sheng	2022-11-01	13.5365	79.0422	72.3513	1.7292	0.0346893	8.09806e-05	0.11362	7.59217e-05	0.000122314	28.3162	41.2846	Southern	0	3.05344	10.687	3.81679	6.87023	3.05344	0	13.6	0.763359	0.763359	14.5038	2.29008	16.0305	12.2137	3.81679	3.81679	31.2	4.58015	0.763359	0	13.7405	0	20.6107	13.7405	5.34351	0.763359	9.16031	9.16031	0.763359	0
Hainan Sheng	2022-11-01	23.6933	85.8198	103.844	2.34612	0.0317064	5.62093e-05	0.11321	6.29078e-05	8.13351e-05	13.4823	32.0999	Southern	0.458716	1.83486	6.88073	6.42202	6.88073	5.04587	0	10.3774	1.37615	0	14.2202	4.12844	14.2202	5.04587	1.83486	0.917431	35.8491	4.58716	0	3.125	18.3486	0.458716	14.6789	11.9266	2.75229	0.458716	7.79817	6.42202	1.83486	0
Hebei Sheng	2022-11-01	3.78543	57.7148	74.9407	1.79675	0.0367268	0.000168212	0.137789	0.00109524	0.000118835	58.6354	92.3295	Northern	0	0	3.38983	3.38983	9.60452	6.77966	0.564972	10.4651	0	0	10.1695	1.12994	9.60452	1.12994	0	2.82486	27.907	5.08475	0	0	20.904	0	9.60452	18.6441	1.12994	0	3.9548	13.5593	1.69492	0
Henan Sheng	2022-11-01	11.0929	69.8957	71.7364	1.79495	0.0433448	0.000145987	0.122922	0.000457682	0.000161603	64.0285	92.1829	Northern	0.653595	0	1.96078	3.92157	7.18954	5.88235	0	9.15033	0	0	7.18954	0.653595	7.84314	0	0	1.30719	25.4902	3.26797	0.653595	5.66038	20.915	0	10.4575	11.7647	2.61438	0	7.18954	5.88235	1.30719	0
Hubei Sheng	2022-11-01	12.9782	74.8009	71.8846	1.60654	0.0413393	0.000101405	0.117509	0.000212471	0.000150661	40.6628	64.6229	Southern	0.588235	0	5.88235	5.29412	8.82353	4.70588	0	6.58683	0.588235	0.588235	13.5294	0.588235	11.7647	0	0	2.35294	26.3473	2.94118	0	3.27869	32.3529	0	7.64706	18.2353	2.35294	0	4.70588	2.94118	1.17647	0
Hunan Sheng	2022-11-01	15.6014	75.0344	71.9306	1.74819	0.0412151	9.37753e-05	0.114152	8.53175e-05	0.000145266	34.5724	49.7975	Southern	1.16279	0	5.32544	1.74419	11.0465	2.90698	0	3.52941	0	0	9.30233	1.16279	5.81395	0	0	1.18343	21.1765	2.36686	0	4.10959	23.8372	0	25	13.9535	4.65116	0	9.46746	5.81395	0	0
Jiangsu Sheng	2022-11-01	13.4545	75.3931	72.1324	2.60432	0.042121	0.000186046	0.121135	0.000178484	0.000124344	31.2625	53.529	Southern	0	0	0	0	100	100	0	0	0	0	0	0	100	0	0	0	0	0	0	0	0	0	100	0	0	0	0	0	0	0
Jiangxi Sheng	2022-11-01	16.8267	78.642	65.9127	1.55725	0.0396268	9.8116e-05	0.113228	8.77607e-06	0.000135105	26.5171	47.0775	Southern	0	0	0	0	100	0	0	0	0	0	0	0	100	0	0	100	0	0	0	0	0	0	0	0	0	0	0	0	0	0
Liaoning Sheng	2022-11-01	2.21293	62.5824	68.2426	2.15908	0.0356303	0.000138081	0.144396	0.00118337	8.73187e-05	41.2473	64.8702	Northern	0	0	0	0	66.6667	33.3333	0	0	0	0	0	0	0	0	0	0	0	0	0	0	0	0	0	66.6667	0	0	0	0	0	0
Nei Mongol Zizhiqu	2022-11-01	-3.9092	51.4904	70.5517	2.95057	0.0267115	6.17179e-05	0.148973	0.000814556	5.01041e-05	25.461	53.2945	Northern	0	0	0	0	0	0	0	0	0	0	0	0	0	0	0	0	0	0	0	0	0	0	0	0	0	0	0	0	0	0
Ningxia Huizu Zizhiqu	2022-11-01	2.65706	54.8612	83.2917	2.11044	0.027216	9.68285e-05	0.128882	0.000452991	9.22233e-05	34.1043	80.7944	Northern	0	0	25	0	0	0	0	25	0	0	0	0	0	0	0	0	0	0	0	0	0	0	0	25	0	0	0	0	0	0
Qinghai Sheng	2022-11-01	-8.02756	45.6462	115.86	2.25613	0.0147906	4.72685e-05	0.123117	8.60321e-05	4.38899e-05	21.8383	49.8303	Northern	0	0	16.6667	0	12.5	4.16667	4.16667	25	0	0	4.16667	0	8.33333	0	0	0	29.1667	0	0	0	0	0	0	8.33333	0	0	0	8.33333	0	0
Shaanxi Sheng	2022-11-01	6.03362	72.9348	67.5208	1.66424	0.0312338	0.00010309	0.124722	0.000541813	0.00011143	55.4982	93.615	Northern	0	0	2.5	0	5	15	2.5	7.5	0	0	2.5	2.5	12.5	32.5	0	0	12.5	0	0	0	0	0	7.5	22.5	0	0	0	7.5	0	0
Shandong Sheng	2022-11-01	9.84009	69.3529	71.9209	2.31984	0.0429977	0.000187607	0.129566	0.000583357	0.000139404	45.9809	76.9077	Northern	1.6129	0	9.67742	1.6129	6.45161	6.45161	0	16.129	0	0	4.83871	1.6129	19.3548	16.129	0	0	20.9677	0	0	0	0	0	3.22581	17.7419	0	0	0	11.2903	0	0
Shanghai Shi	2022-11-01	15.7036	78.2731	74.1628	3.15632	0.0397291	0.000253871	0.116937	0.000144777	0.000107433	25.0819	39.5972	Southern	0	0	29.6296	3.7037	9.25926	11.1111	0	12.963	0	0	7.40741	1.85185	12.963	0	0	0	20.3704	0	0	0	0	0	3.7037	12.963	1.85185	0	7.40741	11.1111	0	0
Shanxi Sheng	2022-11-01	3.7297	65.6244	74.8892	1.62377	0.0323997	0.000141729	0.130895	0.000834779	0.000114572	52.723	91.9242	Northern	1.96078	0	33.3333	0	3.92157	7.84314	0	17.6471	0	0	9.80392	0	9.80392	0	1.96078	0	25.4902	0	0	0	1.96078	0	11.7647	27.451	3.92157	0	1.96078	11.7647	0	0
Sichuan Sheng	2022-11-01	4.97634	67.406	95.2012	1.08294	0.0252164	7.39452e-05	0.114671	0.000123304	9.77055e-05	35.7835	55.4435	Southern	0	0	13.0435	0	2.17391	21.7391	0	10.8696	0	0	8.69565	0	15.2174	0	0	0	15.2174	4.34783	0	0	0	0	0	17.3913	2.17391	0	4.34783	17.3913	0	0
Tianjin Shi	2022-11-01	7.21585	60.7577	74.1213	1.98941	0.0418557	0.000252459	0.138248	0.0010487	0.000114166	59.8472	94.5444	Northern	0	0	9.43396	0	12.7273	14.5455	1.81818	9.09091	7.54717	1.81818	9.09091	0	12.7273	1.88679	1.88679	3.77358	20	5.66038	0	25	5.45455	0	3.63636	21.8182	1.81818	0	0	7.27273	0	0
Xinjiang Uygur Zizhiqu	2022-11-01	-2.52562	47.5886	85.9986	1.86993	0.0229554	5.29396e-05	0.133709	0.000261331	5.46005e-05	36.6802	102.786	Northern	0	0	11.6667	0	18.1818	13.6364	0	9.09091	0	0	3.0303	0	7.57576	0	0	8.33333	13.6364	1.66667	0	14.2857	3.0303	0	4.54545	12.1212	0	0	1.66667	10.6061	0	0
Xizang Zizhiqu	2022-11-01	-10.3731	53.2093	135.837	1.9897	0.0136179	4.63733e-05	0.11418	5.92732e-05	4.9179e-05	10.353	22.1508	Northern	1.88679	0	18.3673	3.77358	15.0943	18.8679	1.88679	15.0943	4.08163	0	7.54717	1.88679	1.88679	0	0	8.16327	15.0943	2.04082	0	0	9.43396	0	0	11.3208	0	0	4.08163	15.0943	0	0
Yunnan Sheng	2022-11-01	13.6793	65.6425	130.484	0.997451	0.026597	5.75273e-05	0.111532	0.000101485	0.000108705	18.1741	29.1817	Southern	0.990099	0	1.0989	4.9505	3.9604	10.8911	0.990099	5.94059	5.49451	0	8.91089	0.990099	12.8713	9.89011	5.49451	8.79121	22.7723	3.2967	0	4.16667	18.8119	0	5.94059	10.8911	0.990099	1.0989	5.49451	8.91089	0	0
Zhejiang Sheng	2022-11-01	15.3651	81.3021	60.784	1.53078	0.0378135	0.000131508	0.113656	3.44132e-05	0.000114597	23.7487	41.0739	Southern	0	2.68817	2.15054	21.5054	5.91398	6.98925	0	8.60215	5.91398	0	18.2796	4.30108	23.6559	23.1183	16.129	5.91398	41.3978	3.76344	0	7.5	32.2581	0	27.957	12.9032	2.68817	0.537634	4.30108	13.9785	2.15054	0
Heilongjiang Sheng	2022-11-01	-6.1018	64.1958	54.6235	2.15608	0.0310091	6.52686e-05	0.160775	0.00152146	7.26581e-05	36.6369	53.6506	Northern	0.332226	7.97342	3.65449	24.2525	8.30565	7.6412	0.332226	8.9701	6.64452	0.664452	24.5847	7.6412	18.9369	10.6312	20.2658	1.99336	48.1728	1.66113	0	7.14286	21.5947	0	25.2492	12.6246	2.99003	0	6.31229	12.6246	3.32226	0
Jilin Sheng	2022-11-01	-1.86484	64.5852	66.1294	2.28875	0.0318548	9.46218e-05	0.151098	0.00152355	7.17603e-05	31.1609	53.0318	Northern	1.78571	3.57143	13.3929	12.0536	8.92857	4.01786	0	7.58929	4.91071	0	23.6607	3.57143	13.8393	3.57143	15.1786	2.23214	34.8214	3.57143	0	7.40741	11.1607	0.446429	14.2857	16.5179	3.57143	0.446429	4.01786	10.2679	3.57143	0
Anhui Sheng	2022-12-01	3.09558	62.7013	81.779	1.7662	0.0423995	0.000181918	0.126029	0.000640895	0.00011702	60.4468	97.5926	Southern	0.775194	3.48837	13.9535	7.36434	8.91473	4.65116	0.387597	6.20155	1.16279	0	25.5814	1.16279	15.1163	3.10078	8.13953	0.775194	34.1085	3.48837	0.387597	3.0303	9.68992	0	14.7287	13.9535	3.10078	0	6.97674	8.52713	4.26357	0
Beijing Shi	2022-12-01	-6.03194	30.6673	74.271	1.54551	0.0340153	0.000142787	0.159863	0	6.30536e-05	21.2242	61.4951	Northern	0.380228	1.52672	12.5954	13.6882	12.1673	7.60456	0.760456	6.84411	1.9084	0.380228	19.0114	5.70342	15.5894	3.43511	1.9084	3.81679	39.1635	4.19847	0.760456	2.66667	9.5057	0	19.3916	12.1673	0.760456	0	11.8321	9.12548	4.18251	0
Chongqing Shi	2022-12-01	5.6456	71.5848	63.8389	0.725888	0.0433218	0.00011407	0.12084	0.000262572	0.000127498	60.5587	81.3448	Southern	1.10497	1.65746	5.52486	7.18232	11.0497	7.73481	0	7.18232	0.552486	0.552486	17.6796	9.39227	19.8895	3.31492	0.552486	2.20994	47.5138	6.07735	0	3.30579	12.7072	0	25.9669	12.7072	0.552486	0.552486	10.4972	5.52486	1.65746	0
Fujian Sheng	2022-12-01	8.44417	76.1288	75.1026	1.59349	0.0371767	8.9802e-05	0.111356	0.000337077	8.84536e-05	19.8994	31.7926	Southern	1.18694	0.296736	2.37389	10.9792	8.60534	3.56083	1.18694	5.93472	1.18694	0.296736	21.0682	8.60534	16.6172	0.890208	0.890208	2.67062	46.2908	10.089	0	2.98507	13.0564	0.593472	29.9703	9.49555	2.07715	0.890208	13.0564	5.93472	3.85757	0
Gansu Sheng	2022-12-01	-7.99053	45.1131	85.8934	1.79637	0.0245144	6.28213e-05	0.138068	0.000785441	5.90569e-05	46.1877	114.417	Northern	0	0	2.63158	9.73684	6.57895	4.73684	1.05263	3.94737	0.789474	0.526316	22.6316	8.68421	18.6842	0	0.263158	2.89474	45.5263	12.6316	0.263158	0.796813	24.2105	1.57895	30.2632	12.3684	1.84211	0.789474	8.94737	5.52632	3.15789	0
Guangdong Sheng	2022-12-01	11.3203	66.7784	99.0785	2.54047	0.0412494	0.000108469	0.108588	0.000128153	0.000118237	26.4122	44.874	Southern	0.289017	0	8.90208	5.78035	10.9827	5.78035	1.7341	5.49133	0.890208	0.867052	21.9653	4.04624	24.5665	1.48368	0	2.96736	45.0867	7.4184	0	2.7668	28.0347	0.289017	26.8786	8.67052	3.17919	0	6.23145	9.53757	0.867052	0
Guangxi Zhuangzu Zizhiqu	2022-12-01	10.2349	64.0004	91.32	2.15701	0.0442044	8.51575e-05	0.110449	0.000116369	0.000128544	40.6884	63.7322	Southern	0	0	4.3659	6.23701	9.56341	3.3264	0.623701	5.20833	0.2079	0	22.2453	5.19751	18.5031	1.8711	0	3.7422	48.125	5.82121	0.2079	3.10078	25.7796	1.2474	34.3035	10.6029	1.6632	0	13.9293	6.86071	1.6632	0
Guizhou Sheng	2022-12-01	4.94905	71.8705	63.6546	1.49028	0.0393721	0.000107081	0.114538	0.000311402	0.000129158	40.6398	57.9065	Southern	0	0	0	0	0	0	0	0	0	0	0	0	0	0	0	0	0	0	0	0	0	0	0	0	0	0	0	0	0	0
Hainan Sheng	2022-12-01	17.6707	76.0908	101.361	3.36845	0.038419	7.42949e-05	0.106761	3.97732e-05	9.6978e-05	20.0775	40.8734	Southern	0	0	0	0	0	0	0	33.3333	0	0	33.3333	0	0	0	0	0	0	0	0	0	0	0	0	0	0	0	0	0	0	0
Hebei Sheng	2022-12-01	-6.85726	37.9498	76.5731	2.05755	0.0372361	0.000208681	0.157372	0.00261684	6.79192e-05	44.3432	88.8028	Northern	0	0	0	0	0	0	0	0	0	0	0	0	0	0	0	0	50	0	0	0	0	0	0	0	0	0	0	0	0	0
Henan Sheng	2022-12-01	1.56872	52.4042	85.1214	1.59804	0.0436399	0.00022219	0.132393	0.000778025	0.000133948	78.4617	125.45	Northern	0	0	0	0	0	0	0	0	0	0	0	0	0	0	0	0	0	0	0	0	0	0	0	0	0	0	0	0	0	0
Hubei Sheng	2022-12-01	3.87379	63.5135	83.2825	1.31702	0.0427795	0.000124442	0.123258	0.000434516	0.000132784	65.1076	97.9764	Southern	0	0	100	0	0	0	0	0	0	0	0	0	0	0	0	0	0	0	0	0	0	0	0	0	0	0	0	0	0	0
Hunan Sheng	2022-12-01	5.76262	66.1913	80.4189	1.7409	0.0447891	0.000108307	0.116058	0.000233938	0.000130486	59.9108	85.2279	Southern	0	0	25	0	37.5	25	0	12.5	0	0	0	0	25	12.5	0	0	0	0	0	0	0	0	12.5	25	12.5	0	0	25	0	0
Jiangsu Sheng	2022-12-01	2.81491	62.2475	80.773	2.2726	0.0443439	0.000250014	0.130169	0.000626763	0.000101477	50.0985	87.3618	Southern	0	0	12.5	0	0	12.5	0	12.5	0	0	6.25	0	0	12.5	0	0	6.25	0	0	0	0	0	0	25	0	0	0	37.5	0	0
Jiangxi Sheng	2022-12-01	6.19273	70.8115	77.716	1.85314	0.0412702	0.000114957	0.115439	0.000378081	0.000106047	42.8092	70.3013	Southern	0	0	23.5294	0	5.88235	0	0	5.88235	0	0	5.88235	0	17.6471	17.6471	0	0	11.7647	0	0	0	0	0	0	29.4118	0	0	0	35.2941	0	0
Liaoning Sheng	2022-12-01	-9.03496	41.8109	71.5623	2.34312	0.036956	0.000149989	0.169787	0	5.28518e-05	36.2028	66.9623	Northern	0	0	8.33333	0	0	8.33333	0	8.33333	0	0	0	0	0	16.6667	0	0	0	0	0	0	0	0	16.6667	33.3333	0	0	0	16.6667	0	0
Nei Mongol Zizhiqu	2022-12-01	-14.9131	51.0035	61.288	3.35562	0.0279098	5.47158e-05	0.168022	0.000332261	2.91562e-05	23.7638	61.0461	Northern	0	0	45.2381	0	7.14286	2.38095	0	7.14286	0	2.38095	7.14286	2.38095	11.9048	0	4.7619	7.14286	21.4286	0	0	0	0	0	0	11.9048	2.38095	0	7.14286	14.2857	0	0
Ningxia Huizu Zizhiqu	2022-12-01	-5.8574	39.9794	86.7222	2.37207	0.0291698	0.000106643	0.140159	0.000730976	7.26902e-05	38.4584	101.318	Northern	0	0	38.6364	2.27273	6.81818	11.3636	0	6.81818	0	2.27273	4.54545	0	4.54545	0	0	0	22.7273	0	0	0	0	0	0	27.2727	4.54545	0	2.27273	11.3636	0	0
Qinghai Sheng	2022-12-01	-12.863	37.316	104.696	2.12652	0.0151964	4.60245e-05	0.127324	0.000196308	4.28582e-05	27.8495	61.5579	Northern	0	0	64.7059	0	16.6667	16.6667	0	5.55556	0	0	0	0	0	0	0	0	38.8889	0	0	0	5.55556	0	0	33.3333	0	0	0	11.1111	0	0
Shaanxi Sheng	2022-12-01	-2.08915	51.4411	83.1521	1.50653	0.0333074	0.000113573	0.13467	0.000808583	0.000104302	71.056	122.139	Northern	0	0	7.14286	0	0	7.14286	7.14286	0	0	0	14.2857	0	14.2857	0	0	7.14286	21.4286	0	0	0	21.4286	0	14.2857	21.4286	7.14286	0	0	7.14286	0	0
Shandong Sheng	2022-12-01	-0.831582	51.4628	83.1349	2.12153	0.0449347	0.000313019	0.145529	0.00168165	0.000105405	58.2043	105.43	Northern	0	0	23.5294	5.88235	5.88235	0	0	11.7647	5.88235	0	5.88235	0	0	0	5.88235	0	29.4118	17.6471	0	33.3333	5.88235	0	11.7647	17.6471	0	0	11.7647	11.7647	0	0
Shanghai Shi	2022-12-01	5.70582	67.5345	77.225	3.4488	0.0431791	0.000312056	0.123245	0.000390113	8.04629e-05	33.2412	58.3427	Southern	0	0	0	4.54545	9.09091	0	0	9.09091	9.09091	0	13.6364	0	4.54545	45.4545	9.09091	9.09091	13.6364	4.54545	0	0	4.54545	0	4.54545	4.54545	0	0	0	13.6364	0	0
Shanxi Sheng	2022-12-01	-5.83237	36.8386	82.7151	2.02072	0.0330707	0.000159648	0.145359	0.00145016	7.70121e-05	42.1576	99.1138	Northern	0	8.33333	4.16667	12	24	0	0	8	4.16667	0	8	8	16	16.6667	8.33333	8.33333	36	0	0	0	8	0	8	20	0	0	4.16667	8	0	0
Sichuan Sheng	2022-12-01	-0.74876	63.481	90.5988	0.982985	0.0272061	7.8447e-05	0.118675	0.000226825	0.000102226	51.9212	76.6026	Southern	4.7619	11.7647	17.6471	4.7619	14.2857	0	9.52381	10	5.88235	0	9.52381	0	0	0	11.7647	11.7647	10	0	0	11.1111	0	0	0	14.2857	0	0	0	9.52381	0	0
Tianjin Shi	2022-12-01	-3.33285	34.8636	76.9939	2.11314	0.0393566	0.000259292	0.157434	0	6.87958e-05	39.5826	91.4914	Northern	0	0	20	0	18.1818	0	0	9.09091	10	0	27.2727	9.09091	0	0	0	0	36.3636	0	0	0	0	0	0	18.1818	0	0	0	9.09091	0	0
Xinjiang Uygur Zizhiqu	2022-12-01	-11.4315	50.7074	75.2648	1.53788	0.0257068	6.4361e-05	0.140226	0.000205137	3.81886e-05	81.6563	181.581	Northern	0	0	33.3333	0	0	0	0	33.3333	11.1111	0	11.1111	0	11.1111	0	0	0	0	0	0	0	0	0	0	55.5556	0	0	0	55.5556	0	0
Xizang Zizhiqu	2022-12-01	-11.8306	40.3834	125.252	2.25764	0.0136276	4.66251e-05	0.115953	7.13422e-05	4.9921e-05	14.9615	28.9247	Northern	0	0	0	0	8.33333	33.3333	0	27.2727	8.33333	0	16.6667	8.33333	16.6667	8.33333	8.33333	0	9.09091	8.33333	0	0	0	0	25	33.3333	0	0	16.6667	33.3333	0	0
Yunnan Sheng	2022-12-01	8.84658	73.3031	90.5689	1.07976	0.0288417	6.48853e-05	0.110767	7.90194e-05	9.63019e-05	22.7443	32.6446	Southern	0	10	0	20	10	20	0	20	0	0	20	0	10	0	0	0	20	0	0	0	0	0	0	20	10	0	10	10	0	0
Zhejiang Sheng	2022-12-01	5.06009	71.8919	71.0348	1.78612	0.0385144	0.000169486	0.11783	0.000473754	9.41538e-05	37.0565	60.8977	Southern	0	0	0	0	0	0	0	14.2857	0	0	0	0	14.2857	0	0	0	28.5714	14.2857	0	0	0	0	0	14.2857	28.5714	0	14.2857	57.1429	0	0
Heilongjiang Sheng	2022-12-01	-18.3291	68.2288	46.6791	2.47973	0.0324807	0.000100833	0.184514	0	7.10496e-05	32.5161	48.9767	Northern	0	0	0	0	0	30	0	20	0	0	0	0	20	0	0	0	10	11.1111	0	100	0	0	0	30	10	0	11.1111	30	0	0
Jilin Sheng	2022-12-01	-14.5138	57.4015	62.6955	2.74756	0.0329794	0.000111075	0.17618	0	5.4664e-05	30.288	54.7075	Northern	0	0	14.7727	3.37079	2.24719	2.24719	0	4.49438	0	0	14.6067	0	15.7303	0	0	0	53.9326	3.40909	0	0	82.0225	0	4.49438	8.98876	0	1.13636	6.81818	7.86517	0	0
Anhui Sheng	2023-01-01	4.11761	64.1841	98.3236	1.9464	0.0462799	0.000141839	0.121705	0.000449144	0.000142082	61.0284	95.9499	Southern	0	0	5.26316	0	0	0	0	0	0	0	22.807	0	15.7895	1.75439	0	0	59.6491	1.75439	0	0	75.4386	0	3.50877	7.01754	0	0	24.5614	3.50877	0	0
Beijing Shi	2023-01-01	-4.83946	35.2559	84.616	1.46074	0.0364991	0.000168069	0.157643	0.00156711	9.62281e-05	31.5379	68.0083	Northern	0	0	0	0	3.57143	0	0	0	0	0	10.7143	0	7.14286	0	0	3.7037	21.4286	0	0	0	0	0	0	7.14286	0	0	0	7.14286	0	0
Chongqing Shi	2023-01-01	5.19666	72.22	75.1437	0.736869	0.0468798	0.000117316	0.117583	0.000201026	0.000149964	75.9627	102.202	Southern	0	0	0	0	3.33333	6.66667	3.33333	0	0	0	13.3333	0	13.3333	0	0	0	43.3333	0	0	0	0	0	3.33333	3.33333	0	0	16.6667	0	0	0
Fujian Sheng	2023-01-01	9.32905	75.4435	88.6049	1.35041	0.0402876	8.26678e-05	0.110664	0.000133724	9.44981e-05	26.2537	38.4389	Southern	4.7619	0	0	0	2.38095	9.52381	0	0	0	0	9.52381	7.14286	4.7619	0	0	2.38095	26.1905	0	0	0	11.9048	0	2.38095	4.7619	0	0	7.14286	16.6667	0	0
Gansu Sheng	2023-01-01	-8.23447	39.7877	97.1247	2.14141	0.0257433	5.86152e-05	0.138492	0.000466192	6.66182e-05	55.7071	141.513	Northern	0	0	0	0	7.69231	0	0	0	0	0	23.0769	0	0	0	0	0	38.4615	0	0	0	7.69231	0	15.3846	7.69231	0	0	7.69231	0	0	0
Guangdong Sheng	2023-01-01	12.6619	70.4843	90.2522	2.15759	0.0424332	9.7968e-05	0.108918	8.354e-05	0.000102887	29.5182	47.6344	Southern	0	0	20	0	3.33333	3.33333	0	6.66667	0	0	10	6.66667	6.66667	0	0	0	16.6667	0	0	0	3.33333	0	0	6.66667	0	0	0	6.66667	0	0
Guangxi Zhuangzu Zizhiqu	2023-01-01	11.1857	67.3782	91.3458	2.02424	0.0442031	8.28142e-05	0.109994	6.49323e-05	0.000128833	45.3713	63.4179	Southern	2.38095	0	5.95238	1.19048	8.33333	8.33333	0	3.57143	0	0	8.33333	1.19048	5.95238	1.19048	0	0	27.381	0	0	0	2.38095	2.38095	2.38095	9.52381	1.19048	0	1.19048	3.57143	0	0
Guizhou Sheng	2023-01-01	5.515	69.3797	85.3146	1.65989	0.0405083	9.32509e-05	0.112277	0.000202669	0.000147544	44.8806	63.7549	Southern	1.28205	0	2.5641	0	6.41026	3.84615	0	5.12821	1.28205	0	5.12821	2.5641	8.97436	30.7692	0	1.28205	25.641	0	0	0	3.84615	1.28205	1.28205	10.2564	0	0	1.28205	1.28205	0	0
Hainan Sheng	2023-01-01	17.6663	80.1228	91.0437	2.89535	0.0379957	6.97642e-05	0.107444	7.20877e-05	9.87131e-05	22.1377	52.6965	Southern	1.75439	0	2.63158	1.75439	6.14035	7.01754	0.877193	4.38596	0	0	16.6667	0	12.2807	14.0351	2.63158	0	21.0526	0	0	0	0.877193	0	2.63158	8.77193	2.63158	0	1.75439	7.01754	0.877193	0
Hebei Sheng	2023-01-01	-5.50074	41.3395	86.6133	2.06993	0.0405076	0.000199302	0.155097	0.00141482	9.56423e-05	55.6335	102.474	Northern	0	0	31.1828	2.15054	3.22581	9.67742	0	7.52688	0	0	7.52688	2.15054	10.7527	7.52688	0	0	23.6559	0	0	0	2.15054	1.07527	3.22581	8.60215	2.15054	0	0	10.7527	1.07527	0
Henan Sheng	2023-01-01	2.40744	52.7364	96.3662	1.87983	0.0482335	0.00016649	0.128386	0.000622911	0.000160661	99.0468	153.008	Northern	1.20482	0	26.506	3.61446	7.22892	7.22892	1.20482	3.61446	1.20482	0	12.0482	3.61446	6.0241	1.20482	0	0	22.8916	0	0	0	2.40964	0	4.81928	12.0482	0	0	2.40964	7.22892	0	0
Hubei Sheng	2023-01-01	4.64098	63.6119	95.6555	1.47585	0.0459931	0.000112693	0.119666	0.000345142	0.000147413	85.2553	122.671	Southern	0.892857	0	12.5	0.892857	9.82143	6.25	1.78571	2.67857	0	0	16.9643	5.35714	4.46429	0	0	0	16.9643	0.892857	0	0	0	0	2.67857	3.57143	1.78571	0	1.78571	2.67857	0	0
Hunan Sheng	2023-01-01	7.11135	66.0331	92.5498	1.67844	0.0474029	9.59772e-05	0.11387	0.000137438	0.000131796	80.9289	108.636	Southern	1.40845	0	9.15493	2.8169	9.15493	7.74648	1.40845	4.92958	0.704225	0	10.5634	2.11268	8.4507	0	0.704225	1.40845	24.6479	0.704225	0	0	9.85915	0	1.40845	14.7887	1.40845	0	4.22535	3.52113	0	0
Jiangsu Sheng	2023-01-01	3.26905	64.6251	96.4885	2.5127	0.0475227	0.000189704	0.125874	0.00043253	0.000131399	53.916	89.6326	Southern	0.8	0	4	0.8	7.2	10.4	0	4.8	2.4	0	8.8	0	5.6	1.6	0.8	1.6	20	5.6	0	0	10.4	0	4	13.6	3.2	0	4	5.6	0.8	0
Jiangxi Sheng	2023-01-01	7.64137	70.9721	95.1889	1.61127	0.044385	0.000100758	0.113368	0.000192858	0.000118526	48.4497	75.4607	Southern	1.25	0.625	5.625	1.875	3.125	10	2.5	4.375	5.625	0.625	6.875	0	8.125	1.25	1.25	3.75	30	3.125	0	0	10	1.25	4.375	11.25	2.5	0	5.625	5.625	0	0
Liaoning Sheng	2023-01-01	-8.06985	45.197	78.1863	2.44621	0.0399445	0.000162201	0.167999	0.00201884	7.72891e-05	46.082	82.6156	Northern	1.6129	3.27869	4.09836	5.64516	7.25806	5.64516	0	5.64516	8.19672	0	17.7419	2.41935	5.64516	4.91803	1.63934	3.27869	20.1613	3.27869	0	50	13.7097	0.806452	5.64516	10.4839	1.6129	0	4.91803	1.6129	0	0
Nei Mongol Zizhiqu	2023-01-01	-14.3224	50.7844	73.4996	3.31373	0.0295997	6.32539e-05	0.167477	0.000737855	4.15919e-05	35.2529	83.2829	Northern	1.25786	1.88679	3.14465	10.6918	8.1761	3.77358	0.628931	4.40252	3.77358	0	14.4654	1.88679	15.7233	17.6101	1.25786	5.03145	30.1887	3.14465	0	0	13.2075	0	7.54717	11.9497	1.88679	0	5.03145	3.77358	0.628931	0
Ningxia Huizu Zizhiqu	2023-01-01	-5.75254	35.1737	99.3603	2.8128	0.0308296	0.000101194	0.139321	0.000631449	8.54615e-05	50.6647	134.534	Northern	1.78571	4.05405	2.7027	9.375	8.03571	2.67857	0.446429	6.25	1.8018	0	24.5536	1.33929	10.2679	15.3153	4.05405	0	27.6786	3.15315	0	0	16.0714	0.446429	5.80357	7.58929	0.892857	0	8.55856	6.69643	2.23214	0
Qinghai Sheng	2023-01-01	-13.4464	34.8556	115.251	2.29606	0.0160475	4.46921e-05	0.130636	0.00016263	4.4026e-05	30.458	79.2956	Northern	0	7.47126	2.87356	18.1818	7.38636	1.70455	0	3.40909	0.574713	0	34.6591	2.27273	11.3636	9.77011	3.44828	0	23.8636	2.29885	0	0	10.7955	1.13636	7.38636	7.38636	3.40909	0	4.5977	2.84091	0.568182	0
Shaanxi Sheng	2023-01-01	-1.74354	48.6311	93.396	1.87301	0.0362118	9.79221e-05	0.132405	0.000601544	0.000112663	90.0997	148.269	Northern	1.97044	3.44828	10.8374	18.2266	9.35961	2.46305	0	5.91133	0.492611	0	28.5714	0.985222	11.8227	16.7488	0.985222	0.985222	19.7044	1.47783	0	0	6.89655	0.492611	5.41872	7.38916	1.97044	0	7.88177	7.38916	1.47783	0
Shandong Sheng	2023-01-01	0.00818591	52.7066	90.929	2.30094	0.0485249	0.000239792	0.141089	0.00085003	0.000139004	70.1185	120.857	Northern	0.434783	0	9.64912	16.087	7.82609	3.91304	0.434783	6.08696	0.877193	0.434783	26.087	6.52174	5.65217	6.14035	0	0.438596	32.6087	2.63158	0	1.75439	6.08696	1.73913	11.7391	9.13043	1.73913	0	6.14035	5.21739	0.434783	0
Shanghai Shi	2023-01-01	5.49544	69.945	93.4117	3.27713	0.0457633	0.000243047	0.120254	0.000281117	0.000112792	37.4508	58.8604	Southern	2.27273	0	7.63359	5.30303	19.3182	3.40909	0	4.54545	0	0	17.4242	3.0303	8.33333	2.29008	0.381679	0.381679	29.9242	3.81679	0	0.826446	5.30303	1.13636	16.2879	12.1212	4.16667	0	8.39695	5.68182	1.89394	0
Shanxi Sheng	2023-01-01	-4.89936	39.3116	93.8749	2.08643	0.0357551	0.000150082	0.143369	0.000927223	9.43065e-05	60.1304	122.972	Northern	2.14592	0	8.26087	3.00429	15.0215	6.86695	0	3.43348	0.434783	0.858369	22.3176	5.15021	10.7296	0.869565	0	1.30435	30.4721	4.78261	0.858369	1.05263	6.00858	1.28755	14.5923	14.5923	3.00429	0	5.65217	10.3004	0.858369	0
Sichuan Sheng	2023-01-01	-2.01703	60.7418	110.225	1.05072	0.0291408	7.27305e-05	0.11649	0.000219083	0.00011179	68.5693	98.2275	Southern	0.967742	0	11.6129	1.93548	10	4.51613	0.645161	4.51613	0	0	17.0968	1.93548	12.5806	4.19355	0	3.54839	33.5484	6.45161	0	0.662252	7.41935	0.322581	12.2581	16.4516	1.29032	0.322581	2.90323	6.45161	2.25806	0
Tianjin Shi	2023-01-01	-2.35981	39.8537	85.689	2.10435	0.0460186	0.000284067	0.154564	0.00178701	0.000106583	59.2187	106.944	Northern	0.680272	0	14.2361	2.38095	13.9456	4.08163	0.680272	2.72109	0	0	13.2653	1.36054	6.80272	10.7639	0.347222	4.86111	24.4898	2.43056	0	1.14286	4.42177	1.70068	12.9252	18.3673	1.70068	0	2.43056	9.52381	1.36054	0
Xinjiang Uygur Zizhiqu	2023-01-01	-12.3245	50.1643	86.2731	1.79575	0.0269811	6.10093e-05	0.146889	0.000368083	4.2152e-05	86.6247	177.626	Northern	1.01695	0	3.78007	1.35593	14.9153	4.40678	0.677966	4.74576	0	0	13.2203	2.37288	7.11864	2.4055	0	5.49828	26.1017	3.43643	0	0.671141	4.74576	0.677966	11.1864	17.6271	3.05085	0	2.74914	8.81356	0.338983	0
Xizang Zizhiqu	2023-01-01	-13.4784	40.2162	134.858	2.72757	0.0140478	4.49201e-05	0.118812	9.27927e-05	5.00539e-05	13.414	28.7976	Northern	0	0	0	0	37.5	37.5	0	12.5	0	0	0	0	0	0	0	0	0	12.5	0	0	0	0	0	12.5	0	0	12.5	37.5	0	0
Yunnan Sheng	2023-01-01	8.4478	64.2336	125.509	1.16439	0.0295826	6.23955e-05	0.109349	0.000130886	0.000117241	27.6328	38.9526	Southern	0	0	0	0	0	40	0	40	0	0	0	0	0	0	0	20	0	0	0	0	0	0	0	40	0	0	0	20	0	0
Zhejiang Sheng	2023-01-01	6.16315	69.45	92.3698	1.61652	0.0417901	0.000114681	0.11525	0.000282606	0.000111901	37.9087	60.4101	Southern	2.63158	0	0	0	18.4211	5.26316	0	13.1579	0	0	13.1579	0	5.26316	0	0	0	10.5263	0	0	0	0	0	0	5.26316	2.63158	0	0	10.5263	0	0
Heilongjiang Sheng	2023-01-01	-21.6162	67.3777	58.1136	1.82297	0.0345664	0.000114323	0.188602	0	7.54997e-05	53.561	72.6793	Northern	0	0	0	0	8.10811	5.40541	2.7027	0	0	0	2.7027	0	8.10811	0	0	10	40.5405	0	0	9.67742	0	0	0	10.8108	2.7027	0	0	8.10811	0	0
Jilin Sheng	2023-01-01	-13.8927	56.7166	69.0249	2.14773	0.0358544	0.000140536	0.17664	0.00196635	6.98152e-05	42.76	67.6985	Northern	0	0	30	0	15	12.5	0	22.5	0	0	5	0	0	0	0	0	5	0	0	2.77778	0	0	12.5	22.5	0	0	0	5	0	0
Anhui Sheng	2023-02-01	5.82566	71.4012	83.413	2.11056	0.0529022	0.000165245	0.123145	9.57758e-05	0.000111612	47.7658	70.1584	Southern	0	0	5.88235	2.08333	18.75	6.25	0	16.6667	0	0	12.5	2.08333	0	0	0	0	29.1667	0	0	5.40541	0	0	4.16667	0	2.08333	0	5.88235	8.33333	0	0
Beijing Shi	2023-02-01	-1.04667	47.7474	95.6878	1.03667	0.0431658	0.000220106	0.155714	0.000804511	0.000112125	54.123	80.8926	Northern	0	0	8.10811	0	6.97674	2.32558	0	9.30233	0	0	11.6279	2.32558	6.97674	40.5405	0	0	18.6047	0	0	1.6129	0	0	6.97674	10.4651	1.16279	0	8.10811	4.65116	0	0
Chongqing Shi	2023-02-01	7.59982	77.6131	54.6734	1.0069	0.0508785	0.000132114	0.120458	0.000129173	0.000125578	54.5455	72.5948	Southern	1.81818	0	6.12245	0	5.45455	8.18182	0.909091	6.36364	0	0	8.18182	2.72727	6.36364	20.4082	0	0	20	0	0	2.63158	0	0	1.81818	9.09091	2.72727	0	4.08163	6.36364	0	0
Fujian Sheng	2023-02-01	11.3255	78.7991	91.9673	1.31567	0.0427741	9.02618e-05	0.112174	6.79907e-05	9.73985e-05	27.7258	40.781	Southern	5.43478	0	6.97674	1.11111	16.3043	15.2174	0	10.8696	4.65116	0	11.9565	2.17391	5.43478	0	0	0	21.7391	0	0	3.07692	0	0	0	11.9565	1.08696	0	4.65116	13.0435	0	0
Gansu Sheng	2023-02-01	-2.99718	48.4618	106.588	1.68766	0.0267946	6.52982e-05	0.141941	0.000346307	6.41596e-05	44.3701	87.4381	Northern	1.20482	0	28.9474	0	6.0241	9.63855	2.40964	3.61446	2.63158	0	7.22892	0	8.43373	0	0	0	20.4819	0	0	5.45455	0	0	7.22892	12.0482	3.61446	0	0	10.8434	0	0
Guangdong Sheng	2023-02-01	15.8704	75.2597	100.727	1.86428	0.0482028	0.000106366	0.110407	7.44355e-05	0.00012355	29.3421	48.8412	Southern	0	0	18.8679	0.990099	7.92079	8.91089	2.9703	7.92079	0	0	19.802	0	6.93069	0	0	0	25.7426	5.66038	0	0	0	0	6.93069	19.802	0.990099	0	1.88679	8.91089	0	0
Guangxi Zhuangzu Zizhiqu	2023-02-01	13.9114	78.8284	75.3203	1.84291	0.0514917	9.13857e-05	0.112696	6.54965e-05	0.00013747	35.5083	52.7101	Southern	0	0	13.8889	0	10.9375	9.375	4.6875	10.9375	0	0	9.375	0	6.25	0	0	0	14.0625	0	0	5.12821	1.5625	0	0	14.0625	4.6875	0	2.77778	10.9375	0	0
Guizhou Sheng	2023-02-01	7.47456	81.0868	59.8056	1.72844	0.0463077	0.000102571	0.115063	9.1709e-05	0.000132463	34.8001	45.9259	Southern	3.7037	0	21.0526	0	3.7037	11.1111	11.1111	7.40741	0	0	3.7037	0	11.1111	0	0	5.26316	14.8148	0	0	0	0	0	0	14.8148	3.7037	0	0	0	0	0
Hainan Sheng	2023-02-01	20.8514	78.6367	117.362	2.8257	0.0406038	6.37938e-05	0.107326	5.52692e-06	9.53425e-05	18.0247	38.7863	Southern	0	0	6.66667	2.5	5	7.5	0	2.5	0	0	12.5	2.5	17.5	0	0	0	15	0	0	10.7143	2.5	0	0	22.5	5	0	20	7.5	5	0
Hebei Sheng	2023-02-01	-1.42851	50.0704	99.2012	1.72361	0.045965	0.000219162	0.152696	0.000661889	0.000108693	63.233	95.3663	Northern	0	0	15.3846	6.45161	9.67742	3.22581	0	0	0	0	25.8065	0	16.129	15.3846	7.69231	0	48.3871	7.69231	0	0	3.22581	0	6.45161	22.5806	0	0	0	6.45161	0	0
Henan Sheng	2023-02-01	4.95985	62.8799	94.2412	1.89726	0.0557526	0.000168245	0.129697	0.000181091	0.000147955	77.7187	106.872	Northern	0	4.25532	6.38298	7.46269	13.4328	5.97015	1.49254	13.4328	4.25532	0	14.9254	1.49254	13.4328	23.4043	4.25532	2.12766	25.3731	0	0	5.40541	5.97015	0	11.9403	7.46269	2.98507	0	6.38298	5.97015	1.49254	0
Hubei Sheng	2023-02-01	6.13942	72.9025	73.4783	1.54456	0.0536987	0.00011711	0.122036	7.70891e-05	0.000117738	62.5765	85.5559	Southern	0	18.8034	3.4188	9.86842	5.26316	3.94737	0	7.23684	3.4188	5.26316	22.3684	2.63158	22.3684	8.54701	36.7521	1.7094	34.8684	0.854701	0	1.73913	15.7895	0	24.3421	14.4737	5.92105	3.4188	5.98291	7.89474	6.57895	0
Hunan Sheng	2023-02-01	7.77438	78.3218	61.4619	1.71365	0.054102	0.00011383	0.116296	6.57178e-05	0.00011481	55.6544	71.9059	Southern	0	11.3208	5.03145	11.236	6.17978	1.68539	0	5.05618	10.0629	3.93258	27.5281	7.30337	30.3371	3.77358	36.478	1.25786	39.8876	1.25786	0	4.32099	14.0449	0	26.9663	9.55056	7.86517	0	11.3208	4.49438	5.61798	0
Jiangsu Sheng	2023-02-01	4.89688	70.897	91.1925	2.52676	0.0508182	0.000200235	0.126418	0.000207914	0.000101013	39.4869	63.872	Southern	0.3861	3.07018	9.64912	11.9691	5.79151	2.7027	0.3861	4.6332	10.0877	1.9305	25.4826	5.40541	18.9189	1.75439	13.5965	1.31579	49.4208	2.19298	0	3.90244	13.8996	0.3861	32.0463	10.0386	4.2471	0	11.8421	9.26641	0.3861	0
Jiangxi Sheng	2023-02-01	9.42009	77.8065	78.0986	1.66678	0.0504562	0.000103618	0.115156	6.58313e-05	0.000115406	37.6309	58.6348	Southern	0	2.1097	4.64135	10.6061	8.33333	4.16667	0	4.54545	13.5021	1.13636	25.3788	10.2273	17.803	1.26582	2.1097	0.843882	52.6515	3.79747	0	1.42857	12.8788	0.378788	29.5455	8.33333	2.27273	0.843882	9.2827	6.43939	1.89394	0
Liaoning Sheng	2023-02-01	-3.18137	44.5345	99.2957	2.41926	0.0418021	0.000142534	0.162694	0.000885497	7.76534e-05	49.7074	78.7095	Northern	1.03448	0.378788	3.78788	11.0345	3.7931	1.03448	0.689655	2.06897	8.33333	3.10345	20.3448	14.4828	10.3448	3.0303	1.51515	4.54545	64.1379	6.81818	0	1.48699	14.1379	0	36.2069	6.2069	1.03448	0.378788	11.7424	1.37931	0.689655	0
Nei Mongol Zizhiqu	2023-02-01	-7.72128	50.109	94.2811	2.71288	0.0307606	6.33043e-05	0.167227	0.000661669	3.80217e-05	29.5699	54.3964	Northern	0	0	0	7.54717	9.43396	5.66038	0	1.88679	0	0	22.6415	7.54717	11.3208	0	0	6.66667	33.9623	0	0	0	16.9811	1.88679	7.54717	15.0943	1.88679	0	0	0	0	0
Ningxia Huizu Zizhiqu	2023-02-01	-0.914204	51.6154	105.785	2.3442	0.0325641	0.000108311	0.141167	0.000483147	8.86934e-05	41.825	81.1307	Northern	1.69492	0	6	8.47458	6.77966	8.47458	1.69492	1.69492	0	0	13.5593	3.38983	10.1695	0	0	2	47.4576	4	0	4.34783	32.2034	0	18.6441	10.1695	1.69492	0	2	3.38983	0	0
Qinghai Sheng	2023-02-01	-9.29015	37.9031	123.834	2.05885	0.015965	4.75805e-05	0.134213	0.000119715	3.88934e-05	26.7349	53.0267	Northern	0	0	6.73077	7.47664	11.215	1.86916	2.80374	0.934579	2.88462	0	9.34579	1.86916	5.60748	0.961538	0	1.92308	54.2056	1.92308	0	4.0404	60.7477	0	40.1869	9.34579	1.86916	0	3.84615	2.80374	0	0
Shaanxi Sheng	2023-02-01	1.77744	64.7219	89.5392	1.62738	0.0410825	0.000114691	0.134639	0.000303802	0.000110693	79.2558	106	Northern	1.34228	0	2.77778	2.68456	2.68456	1.34228	1.34228	1.34228	1.38889	0.671141	13.4228	4.02685	14.7651	0	0	1.38889	63.0872	0.694444	0	2.68456	57.047	0.671141	48.3221	2.68456	2.01342	0	8.33333	6.71141	0.671141	0
Shandong Sheng	2023-02-01	2.7387	57.2865	105.142	2.18857	0.0503828	0.000216102	0.139549	0.000467257	0.000116989	54.3752	87.8775	Northern	0	0	0	0	0	0	0	0	0	0	0	0	0	0	0	0	0	0	0	0	0	0	0	0	0	0	0	0	0	0
Shanghai Shi	2023-02-01	6.74961	75.0789	83.5781	3.32007	0.0493501	0.000232403	0.120873	0.000157055	8.50548e-05	27.3997	42.7784	Southern	0	0	0	0	0	0	0	0	0	0	0	0	0	0	0	0	0	0	0	0	100	0	0	0	0	0	0	0	0	0
Shanxi Sheng	2023-02-01	-0.546713	53.5828	100.741	1.5405	0.0400905	0.000183672	0.142485	0.000508889	0.00011292	67.1811	107.152	Northern	0	0	0	0	0	0	0	0	0	0	0	0	0	0	0	0	0	0	0	0	0	0	0	0	0	0	0	0	0	0
Sichuan Sheng	2023-02-01	1.63866	63.4117	105.455	1.17877	0.031457	7.90418e-05	0.120733	0.000103652	9.77372e-05	53.9502	73.7563	Southern	0	0	0	0	0	0	0	0	0	0	0	0	0	0	0	0	0	0	0	0	0	0	0	0	0	0	0	0	0	0
Tianjin Shi	2023-02-01	1.06441	52.1406	98.8617	1.80719	0.051667	0.000322534	0.153191	0.000783185	0.000128049	61.9538	94.6706	Northern	0	0	0	0	0	0	0	0	0	0	0	0	0	0	0	0	0	0	0	0	0	0	0	0	0	0	0	0	0	0
Xinjiang Uygur Zizhiqu	2023-02-01	-4.92803	50.4058	103.795	1.67453	0.0273584	6.04205e-05	0.152087	0.000274639	4.14306e-05	68.0253	139.851	Northern	0	0	100	0	0	0	0	0	0	0	0	0	0	0	0	0	0	0	0	0	0	0	0	0	100	0	0	0	0	0
Xizang Zizhiqu	2023-02-01	-10.9371	38.7734	145.388	2.62726	0.014186	4.70978e-05	0.122543	5.32622e-05	4.27335e-05	13.5792	33.035	Northern	0	0	0	0	0	0	0	0	0	0	33.3333	0	0	33.3333	0	0	33.3333	0	0	0	0	0	0	0	0	0	0	0	0	0
Yunnan Sheng	2023-02-01	11.79	59.9979	124.99	1.45871	0.0336814	6.50266e-05	0.112231	3.38767e-05	0.000131686	33.7558	48.0154	Southern	0	0	16.6667	0	16.6667	0	16.6667	0	0	0	0	0	16.6667	33.3333	0	0	16.6667	0	0	0	0	0	0	0	0	0	0	0	0	0
Zhejiang Sheng	2023-02-01	7.34643	77.4163	80.1329	1.67764	0.0457608	0.000138692	0.116517	2.4429e-05	9.43425e-05	31.6013	48.9821	Southern	0	0	33.3333	0	0	0	0	0	0	0	33.3333	33.3333	0	0	66.6667	0	33.3333	0	0	0	0	0	0	0	0	0	0	0	0	0
Heilongjiang Sheng	2023-02-01	-13.8873	67.5396	82.3875	1.9795	0.0358613	9.58364e-05	0.187601	0.000892458	6.26514e-05	42.6092	60.602	Northern	5.88235	0	23.5294	0	5.88235	5.88235	0	0	0	0	5.88235	0	0	0	0	0	17.6471	0	0	0	0	0	5.88235	5.88235	0	0	5.88235	0	0	0
Jilin Sheng	2023-02-01	-8.25414	53.4693	93.3368	2.3554	0.0368188	0.000110622	0.174804	0.00101737	5.31128e-05	39.0986	63.6948	Northern	0	0	11.1111	0	11.1111	0	0	0	0	0	22.2222	0	0	0	0	0	11.1111	0	0	0	11.1111	0	0	0	0	0	0	0	0	0
Anhui Sheng	2023-03-01	12.4352	62.7912	131.255	2.21168	0.0503785	0.000136609	0.136103	0.000169015	0.000132162	44.9467	106.756	Southern	3.22581	0	9.67742	0	22.5806	12.9032	6.45161	6.45161	0	0	6.45161	0	6.45161	0	0	0	22.5806	6.45161	0	11.1111	6.45161	0	0	19.3548	0	0	0	0	0	0
Beijing Shi	2023-03-01	6.82845	38.9811	155.37	1.29632	0.0432025	0.000219715	0.162781	0.000665922	0.00012975	59.7598	146.497	Northern	5.55556	0	11.1111	0	0	11.1111	0	11.1111	0	0	16.6667	0	5.55556	0	0	11.1111	27.7778	5.55556	0	20	11.1111	0	0	16.6667	5.55556	0	5.55556	0	0	0
Chongqing Shi	2023-03-01	11.7554	77.3666	86.7782	0.86014	0.0475437	0.000118171	0.128698	0.000177406	0.000116068	35.8628	54.9136	Southern	0	0	26.6667	0	0	0	0	0	0	6.66667	0	0	6.66667	0	0	6.66667	20	0	0	0	13.3333	0	6.66667	13.3333	0	0	0	0	0	0
Fujian Sheng	2023-03-01	14.7898	74.346	113.673	1.08985	0.0500165	9.08363e-05	0.121105	9.80582e-05	0.000122666	28.8876	47.8747	Southern	0	0	0	0	0	0	0	0	0	0	0	0	0	0	0	0	0	0	0	0	0	0	0	0	0	0	0	0	0	0
Gansu Sheng	2023-03-01	3.15013	36.5951	165.387	1.92226	0.0262037	7.14685e-05	0.144382	0.00017947	6.43038e-05	41.4483	144.122	Northern	0	0	0	0	0	0	0	0	0	0	0	0	0	0	0	0	0	0	0	0	0	0	0	0	0	0	0	0	0	0
Guangdong Sheng	2023-03-01	19.0829	73.2562	113.354	1.67897	0.0584457	0.000113115	0.118135	7.98102e-05	0.000156652	28.7027	56.654	Southern	0	0	0	0	0	0	0	0	0	0	0	0	0	100	0	0	0	0	0	0	0	0	100	0	0	0	0	0	0	0
Guangxi Zhuangzu Zizhiqu	2023-03-01	18.0493	74.6637	100.797	1.84973	0.0597478	9.79954e-05	0.118322	7.14047e-05	0.000180433	37.4789	64.9086	Southern	0	0	0	0	0	0	0	0	0	0	33.3333	0	33.3333	0	0	0	66.6667	0	0	0	0	0	0	66.6667	0	0	0	0	0	0
Guizhou Sheng	2023-03-01	11.8451	79.3802	86.7821	1.5853	0.0466182	9.90924e-05	0.121358	0.000118274	0.000133361	29.7019	47.7256	Southern	0	0	0	0	0	0	0	0	0	0	100	0	0	0	0	0	0	0	0	0	0	0	0	0	0	0	0	0	0	0
Hainan Sheng	2023-03-01	22.8776	74.9593	160.635	2.23201	0.0568958	7.28357e-05	0.115858	2.00082e-06	0.000155912	20.6081	51.2932	Southern	0	0	0	0	0	0	0	0	0	0	0	0	0	0	0	0	0	0	0	0	0	0	0	0	0	0	0	0	0	0
Hebei Sheng	2023-03-01	6.77808	34.8236	158.205	2.05649	0.0422723	0.000188852	0.160309	0.000477831	0.00011675	58.1055	164.95	Northern	0	0	0	0	0	0	0	100	0	0	0	0	0	0	0	0	100	0	0	0	0	0	0	0	0	0	0	0	0	0
Henan Sheng	2023-03-01	12.4071	50.0895	147.934	2.00863	0.0469316	0.000145252	0.141315	0.000184425	0.000139278	56.0552	155.453	Northern	0	0	0	0	0	0	0	0	0	0	0	0	0	0	0	0	0	0	0	0	0	0	0	0	0	0	0	0	0	0
Hubei Sheng	2023-03-01	11.9963	67.293	116.083	1.56546	0.0487655	0.000109149	0.132028	0.000164916	0.000132073	45.8036	96.7907	Southern	0	0	0	0	0	0	0	0	0	0	0	0	0	0	0	0	0	0	0	0	0	0	0	0	0	0	0	0	0	0
Hunan Sheng	2023-03-01	13.4105	75.4446	97.7638	1.48863	0.0528246	0.000112012	0.124084	9.89124e-05	0.00012815	41.031	72.1888	Southern	0	0	0	0	0	0	0	0	0	0	0	0	0	0	0	0	0	0	0	0	0	0	0	0	0	0	0	0	0	0
Jiangsu Sheng	2023-03-01	11.5372	61.9943	140.176	2.8021	0.0505518	0.000206979	0.140715	0.000227832	0.000139909	44.657	106.231	Southern	0	0	0	0	0	100	0	100	0	0	0	0	0	0	0	0	0	0	0	0	0	0	0	0	0	0	0	100	0	0
Jiangxi Sheng	2023-03-01	14.4072	74.3734	107.457	1.32617	0.0531532	0.000103243	0.124327	0.000101136	0.000131181	34.8487	68.7295	Southern	0	0	0	0	16.6667	0	0	0	0	0	16.6667	0	33.3333	16.6667	0	0	16.6667	0	0	0	0	0	0	16.6667	0	0	16.6667	16.6667	0	0
Liaoning Sheng	2023-03-01	4.00207	48.0025	151.3	2.45327	0.0442796	0.000142625	0.169377	0.000618752	0.000110412	50.8648	112.177	Northern	0	0	0	0	0	0	0	0	0	0	0	9.09091	27.2727	9.09091	0	0	45.4545	0	0	0	9.09091	0	0	0	0	0	9.09091	0	0	0
Nei Mongol Zizhiqu	2023-03-01	0.852444	30.0728	153.81	3.20108	0.030952	6.90685e-05	0.165905	0.000404482	5.39884e-05	33.8664	120.786	Northern	0	0	0	0	30.7692	15.3846	0	15.3846	0	0	0	0	0	0	0	0	23.0769	0	0	0	15.3846	0	0	0	0	0	7.69231	0	0	0
Ningxia Huizu Zizhiqu	2023-03-01	6.37099	31.4112	163.14	2.36926	0.0304252	0.000101546	0.145816	0.000222076	8.17543e-05	40.3236	132.238	Northern	0	0	0	0	20	0	0	0	0	10	0	0	0	0	0	0	40	0	0	0	40	0	0	20	10	0	0	20	0	0
Qinghai Sheng	2023-03-01	-6.18395	37.9233	184.809	1.83914	0.0173397	5.78352e-05	0.135892	4.03913e-05	4.17881e-05	29.1589	82.2748	Northern	0	0	60	0	0	0	0	20	0	0	0	0	20	0	0	0	20	0	0	0	0	0	40	20	0	0	0	0	0	0
Shaanxi Sheng	2023-03-01	7.81641	51.6855	145.827	1.75622	0.0362161	0.000106967	0.14214	0.000239838	0.000105166	46.1735	116.094	Northern	0	0	12	4	0	0	0	4	0	0	8	0	4	4	0	0	40	0	0	0	12	0	0	8	0	0	0	0	0	0
Shandong Sheng	2023-03-01	10.9588	43.3068	156.989	2.51539	0.0483176	0.000199795	0.15207	0.000303794	0.000145591	52.919	150.825	Northern	0	0	0	2.38095	9.52381	4.7619	0	2.38095	0	0	7.14286	2.38095	7.14286	14.2857	0	0	21.4286	0	0	0	19.0476	0	2.38095	2.38095	0	0	0	0	0	0
Shanghai Shi	2023-03-01	11.1696	73.1996	110.043	3.23822	0.0498473	0.00025158	0.134025	0.000225068	0.000111996	32.0291	65.6251	Southern	0	0	7.01754	0	5.26316	3.50877	0	1.75439	1.75439	0	10.5263	0	5.26316	10.5263	8.77193	0	14.0351	0	0	0	40.3509	0	7.01754	3.50877	5.26316	0	0	5.26316	0	0
Shanxi Sheng	2023-03-01	6.03928	39.7151	159.034	1.78507	0.0371092	0.000155034	0.150069	0.000361144	0.000103353	47.8117	158.006	Northern	3.38983	0	25.4237	1.69492	0	3.38983	0	3.38983	0	0	3.38983	1.69492	8.47458	6.77966	3.38983	1.69492	15.2542	0	0	0	47.4576	0	6.77966	1.69492	0	0	5.08475	1.69492	0	0
Sichuan Sheng	2023-03-01	3.52144	68.7547	149.864	1.01916	0.0308255	7.82392e-05	0.126218	9.2535e-05	8.51798e-05	31.9775	52.2283	Southern	1.21951	0	4.87805	2.43902	7.31707	3.65854	3.65854	0	0	0	3.65854	3.65854	6.09756	0	0	0	23.1707	0	0	0	34.1463	0	7.31707	6.09756	0	0	2.43902	6.09756	0	0
Tianjin Shi	2023-03-01	9.64205	37.3921	150.15	2.19038	0.0486604	0.000296522	0.161076	0.00060964	0.000148972	66.0265	162.267	Northern	0	0	8.33333	1.38889	5.55556	1.38889	0	4.16667	2.77778	0	9.72222	0	5.55556	0	0	0	20.8333	0	0	0	31.9444	0	1.38889	6.94444	2.77778	0	1.38889	4.16667	0	0
Xinjiang Uygur Zizhiqu	2023-03-01	3.31192	36.3443	168.804	1.94145	0.0260207	6.40715e-05	0.146563	0.000150839	5.10461e-05	49.2399	170.349	Northern	0	0	12.9032	3.0303	10.6061	3.0303	0	4.54545	0	0	9.09091	0	9.09091	1.6129	0	1.6129	24.2424	1.6129	0	0	42.4242	0	9.09091	9.09091	0	0	9.67742	1.51515	0	0
Xizang Zizhiqu	2023-03-01	-8.84725	48.7734	194.856	1.89623	0.0159135	5.52024e-05	0.123688	-5.42032e-06	4.14383e-05	9.12678	18.6313	Northern	0	0	4.16667	3.92157	11.7647	7.84314	1.96078	0	4.16667	1.96078	1.96078	0	3.92157	0	2.08333	0	17.6471	6.25	0	0	39.2157	0	7.84314	3.92157	0	0	12.5	1.96078	0	0
Yunnan Sheng	2023-03-01	14.1742	58.6375	166.421	1.55263	0.0402003	7.60868e-05	0.117451	5.66044e-05	0.000131625	34.9706	50.2575	Southern	1.51515	0	4.83871	6.06061	6.06061	3.0303	4.54545	3.0303	1.6129	1.51515	7.57576	3.0303	4.54545	4.83871	0	6.45161	24.2424	4.83871	0	60	45.4545	0	4.54545	6.06061	0	0	4.83871	3.0303	0	0
Zhejiang Sheng	2023-03-01	12.1893	70.5056	114.345	1.4185	0.0495955	0.000132773	0.127498	9.27327e-05	0.000127371	33.2792	64.0539	Southern	0	0	1.25	14.1176	4.70588	4.70588	0	1.17647	1.25	1.17647	2.35294	3.52941	2.35294	5	0	5	25.8824	2.5	0	20	51.7647	0	9.41176	2.35294	1.17647	0	7.5	4.70588	1.17647	0
Heilongjiang Sheng	2023-03-01	-1.55167	48.9469	133.515	2.41384	0.0368515	7.15435e-05	0.180091	0.000626362	8.20511e-05	34.1641	78.5519	Northern	0	4.30108	0	17.6471	6.86275	3.92157	0	2.94118	1.07527	0.980392	10.7843	3.92157	7.84314	11.828	3.22581	5.37634	35.2941	1.07527	0	2.94118	43.1373	0	6.86275	5.88235	0	1.07527	8.60215	3.92157	1.96078	0
Jilin Sheng	2023-03-01	1.50266	44.0156	146.63	2.59606	0.0387691	9.28507e-05	0.174704	0.000611865	9.18483e-05	38.1829	93.6557	Northern	0.487805	11.5789	2.63158	21.9512	7.80488	5.85366	0	7.80488	7.36842	0.97561	30.7317	7.31707	11.2195	12.6316	17.8947	3.15789	52.6829	3.15789	0	3.52113	24.878	0.487805	8.78049	7.80488	0.97561	0.526316	5.78947	4.39024	1.46341	0
Anhui Sheng	2023-04-01	16.7874	67.7858	147.212	2.49515	0.0485875	0.000119068	0.134693	0.000176373	0.000130098	35.4384	98.4266	Southern	2.27273	14.8148	16.0494	13.7143	7.95455	8.52273	0	6.81818	4.32099	1.14286	34.0909	5.68182	6.81818	6.17284	18.5185	2.46914	46.5909	3.7037	0	1.31579	13.0682	0	11.9318	14.2045	2.84091	0	7.40741	9.09091	0.568182	0
Beijing Shi	2023-04-01	11.4817	42.0411	156.911	1.74219	0.0382915	0.000160126	0.152235	0.000332829	0.000103159	42.7639	131.422	Northern	0.888889	5.99078	8.29493	11.5556	8.44444	7.55556	0	8	4.60829	0	28.4444	6.66667	7.55556	2.30415	9.67742	0.921659	45.3333	6.45161	0	6.07735	11.1111	0.444444	19.5556	16	4.44444	0	10.1382	5.77778	4.88889	0
Chongqing Shi	2023-04-01	16.4797	75.2174	120.992	1.07852	0.0453881	0.000113619	0.132908	0.000123867	0.000120025	28.9843	53.1716	Southern	0.442478	0	1.80995	8.84956	7.52212	11.9469	0	7.07965	2.26244	0.884956	31.4159	9.29204	19.469	0.904977	2.71493	0.904977	59.7345	5.88235	0	2.5641	16.8142	1.76991	32.3009	13.7168	3.09735	0.452489	16.2896	7.07965	5.30973	0
Fujian Sheng	2023-04-01	18.4115	81.7467	121.842	1.15985	0.0524853	9.68594e-05	0.127083	6.96935e-05	0.000117584	25.4669	45.1977	Southern	0	0	2.1164	13.6126	9.42408	10.4712	0.52356	4.71204	0.529101	1.04712	24.0838	12.5654	14.6597	2.1164	1.0582	1.0582	56.5445	6.34921	0.52356	1.89873	13.6126	2.09424	38.2199	14.6597	2.6178	1.0582	19.5767	8.90052	9.94764	0
Gansu Sheng	2023-04-01	6.22515	42.1033	180.535	2.55271	0.0264101	7.9037e-05	0.140894	5.30559e-05	5.95895e-05	42.0789	157.685	Northern	0	0.460829	1.84332	16.129	8.75576	4.60829	0	1.84332	0	0.921659	25.8065	24.424	20.7373	2.30415	0	0	60.3687	10.1382	0	2.59067	13.3641	2.30415	41.4747	10.5991	4.60829	0.460829	11.5207	17.5115	5.52995	0
Guangdong Sheng	2023-04-01	21.5779	83.1564	111.096	1.91932	0.0621661	0.000119067	0.125456	2.17056e-06	0.000163072	23.9004	49.9387	Southern	0.653595	0	17.1053	6.86275	9.47712	4.90196	0.980392	1.63399	0.328947	0.980392	15.3595	8.16993	18.6275	5.26316	0.328947	1.64474	50.6536	6.25	0	2.51799	10.4575	0.653595	22.8758	14.7059	4.90196	0.328947	5.59211	12.4183	3.26797	0
Guangxi Zhuangzu Zizhiqu	2023-04-01	21.2341	79.8293	110.934	2.1202	0.062697	0.000105367	0.125631	5.80458e-05	0.00020837	28.3259	50.319	Southern	0.363636	0	12	1.81818	10.5455	2.54545	0	2.54545	0.727273	1.09091	7.63636	10.9091	11.2727	9.45455	0.727273	1.81818	47.6364	5.45455	0.363636	3.04183	9.09091	0	26.5455	20.7273	4	0	4.72727	25.0909	3.63636	0
Guizhou Sheng	2023-04-01	16.6417	75.3917	124.961	2.03223	0.0465697	9.28031e-05	0.12816	7.8957e-05	0.000149882	26.661	49.4076	Southern	0.383142	0	1.53257	3.44828	9.96169	3.44828	0	2.68199	0	0	9.1954	2.68199	9.57854	12.6437	0.383142	4.5977	40.9962	4.5977	0	4.41767	4.98084	0	26.8199	17.2414	1.53257	0	7.66284	21.0728	0	0
Hainan Sheng	2023-04-01	26.1862	80.1548	166.481	2.72337	0.068187	7.95089e-05	0.122859	-2.62112e-05	0.000244235	24.7952	69.1496	Southern	0	0	0	3.33333	3.33333	6.66667	0	3.33333	0	0	10	0	13.3333	10	0	10	23.3333	0	0	0	3.33333	0	3.33333	0	3.33333	0	3.33333	10	3.33333	0
Hebei Sheng	2023-04-01	10.5459	45.5216	157.139	2.40315	0.0400661	0.000146558	0.150691	0.000259397	9.41161e-05	43.5541	146.788	Northern	0	0	0	2.32558	6.97674	9.30233	0	13.9535	0	2.32558	0	0	6.97674	2.38095	0	0	13.9535	0	0	0	11.6279	0	0	20.9302	2.32558	0	2.38095	6.97674	0	0
Henan Sheng	2023-04-01	15.8737	59.9805	155.282	2.53799	0.0460998	0.000126335	0.138063	0.000155499	0.00012495	46.3654	143.96	Northern	2.08333	0	0	0	10.4167	16.6667	0	6.25	4.16667	0	2.08333	2.08333	14.5833	0	2.08333	2.08333	16.6667	6.25	0	0	4.16667	0	2.08333	14.5833	0	0	6.25	8.33333	0	0
Hubei Sheng	2023-04-01	16.4246	70.6303	139.717	1.99745	0.0468694	0.000104715	0.13332	0.00016875	0.000122118	34.8789	87.2194	Southern	0	0	0	0	0	7.14286	0	7.14286	0	0	7.14286	0	21.4286	0	7.14286	0	21.4286	0	0	0	0	0	7.14286	0	0	0	7.14286	0	0	0
Hunan Sheng	2023-04-01	17.6419	78.7409	114.875	1.77976	0.0542254	0.000107408	0.129639	0.000133816	0.000131497	28.29	56.7347	Southern	0	0	47.5	0	9.7561	7.31707	0	12.1951	0	0	4.87805	0	4.87805	0	0	0	9.7561	0	0	0	0	0	4.87805	9.7561	0	0	0	12.1951	0	0
Jiangsu Sheng	2023-04-01	15.8898	65.476	154.959	3.09557	0.0490611	0.000155446	0.136593	0.000165611	0.000129148	36.0992	97.0968	Southern	1.1236	0	10.1124	2.24719	8.98876	11.236	0	15.7303	0	0	3.37079	2.24719	17.9775	2.24719	0	0	24.7191	0	0	0	1.1236	0	3.37079	7.86517	1.1236	0	1.1236	5.61798	0	0
Jiangxi Sheng	2023-04-01	18.7014	79.1656	121.314	1.60261	0.0531557	0.000102959	0.129614	0.000171827	0.000121645	26.3548	58.0385	Southern	1.28205	0	7.75862	0.854701	6.41026	6.41026	0	7.69231	0	0	5.98291	1.7094	12.3932	28.0172	0	0	20.5128	0	0	0	0	0	2.99145	9.82906	0.854701	0	3.87931	8.54701	0	0
Liaoning Sheng	2023-04-01	9.33576	45.5059	159.994	2.82733	0.0402997	0.000129037	0.158286	0.000240761	8.11403e-05	41.5202	118.378	Northern	1.08696	0	6.88406	1.81159	6.52174	11.9565	0.362319	7.24638	0.362319	0.724638	5.7971	2.17391	16.3043	18.4783	2.53623	1.08696	17.029	0	0	0	0.724638	0	6.15942	10.8696	3.26087	0	3.98551	8.69565	0	0
Nei Mongol Zizhiqu	2023-04-01	5.75991	32.1205	166.758	3.62315	0.0310013	7.90117e-05	0.162886	0.000182191	5.23358e-05	37.286	143.551	Northern	0.346021	0	17.4216	0.692042	10.0346	10.7266	1.03806	6.22837	0	0	6.22837	3.11419	11.0727	1.39373	5.92334	1.0453	17.6471	0	0	0	1.7301	0	5.19031	9.34256	0	0	4.18118	8.3045	0	0
Ningxia Huizu Zizhiqu	2023-04-01	8.79376	44.7357	163.646	3.14283	0.0303412	9.9257e-05	0.140369	7.90515e-05	6.965e-05	55.1839	179.434	Northern	1.17994	0	42.7729	0.884956	7.37463	7.66962	0.589971	7.37463	2.0649	0.884956	6.48968	2.35988	9.73451	0.294985	3.83481	2.35988	18.8791	0	0	0	4.12979	0	4.42478	10.3245	1.76991	0	3.53982	6.78466	0	0
Qinghai Sheng	2023-04-01	-2.7635	41.1531	214.472	2.37087	0.0180002	6.41925e-05	0.134868	1.02185e-05	3.98484e-05	33.9508	104.015	Northern	0	0	23.6253	2.03666	12.0163	7.12831	1.222	6.31365	1.83299	0.610998	4.07332	1.42566	7.73931	0.203666	0.203666	0.407332	15.0713	1.83299	0	0	7.94297	0	2.64766	15.2749	2.85132	0	2.44399	8.55397	0	0
Shaanxi Sheng	2023-04-01	11.1278	60.5462	148.217	2.13877	0.0354066	0.0001003	0.139161	0.000129965	8.46128e-05	48.31	150.164	Northern	0	0	18.241	1.61812	16.1812	15.2104	0.970874	8.09061	2.60586	0	9.38511	1.94175	10.6796	0	0.651466	1.30293	17.7994	2.60586	0	0	7.11974	0	2.589	19.4175	2.91262	0	4.56026	10.356	0.323625	0
Shandong Sheng	2023-04-01	14.4144	53.7894	155.138	2.88864	0.0452234	0.000151641	0.144492	0.000220937	0.000109764	39.0091	129.901	Northern	0	0	14.1914	2.62295	13.7705	15.4098	1.63934	9.83607	3.63036	1.63934	9.18033	0	12.1311	0	0.330033	5.28053	13.4426	4.62046	0	25	12.7869	0	6.55738	19.3443	2.95082	0	8.58086	9.18033	0	0
Shanghai Shi	2023-04-01	15.8467	74.6898	142.482	3.48108	0.0481894	0.000213597	0.132966	9.88354e-05	0.000117426	33.4365	83.1133	Southern	0.253807	0	3.06122	5.07614	13.7056	15.736	1.52284	8.37563	1.53061	1.01523	6.85279	2.53807	13.9594	1.02041	0.765306	8.67347	11.6751	3.82653	0.253807	0	17.5127	0	9.39086	16.7513	3.5533	0.255102	9.18367	8.12183	0.253807	0
Shanxi Sheng	2023-04-01	8.80677	54.2691	154.905	2.38138	0.0365016	0.000129399	0.144233	0.000147321	9.06593e-05	42.5269	141.369	Northern	0.522648	0.177936	5.51601	10.453	11.6725	13.7631	0.696864	5.4007	1.60142	0.696864	10.453	2.61324	15.5052	15.3025	0.355872	7.11744	19.6864	3.38078	0.174216	0	19.6864	0	6.62021	16.3763	2.61324	1.06762	3.73665	6.44599	0.522648	0
Sichuan Sheng	2023-04-01	8.59818	63.8318	172.496	1.27378	0.0310198	8.05323e-05	0.130495	7.63136e-05	9.00785e-05	27.3472	53.914	Southern	0.439883	0.295858	3.40237	11.437	10.8504	7.47801	0.733138	6.97329	2.81065	0.146628	12.7566	2.6393	27.7126	38.7574	5.76923	5.6213	21.6617	1.62722	0	0	24.7801	0	7.47801	18.3284	1.17302	0.295858	2.36686	10.1173	0.58651	0
Tianjin Shi	2023-04-01	14.4259	41.2716	155.384	2.67158	0.0444197	0.000230026	0.150475	0.000291536	0.000114225	43.1184	135.453	Northern	0.145985	3.7037	5.62963	16.7883	12.1168	10.073	0.583942	11.0283	4.2963	0.145985	17.9562	1.89781	25.2555	7.25926	10.5185	2.22222	22.5037	2.51852	0.145985	5.55556	18.6861	0	6.27737	17.2263	3.21168	0.296296	3.55556	11.2409	0.583942	0
Xinjiang Uygur Zizhiqu	2023-04-01	6.81193	33.1415	198.355	2.49933	0.026353	7.20633e-05	0.147451	4.95108e-05	4.59434e-05	56.7793	227.263	Northern	0.41841	5.074	18.1818	12.7615	12.9707	7.94979	1.25523	11.8681	2.537	0	15.272	2.51046	19.0377	1.47992	5.28541	1.05708	23.5165	2.11416	0.209205	0	15.272	0	5.43933	20.0837	3.13808	0.211416	2.32558	10.6695	0.41841	0
Xizang Zizhiqu	2023-04-01	-5.52706	50.5227	223.447	2.06952	0.0164082	5.96949e-05	0.129509	-1.58571e-05	3.4586e-05	10.7457	25.0066	Northern	0.187266	2.6616	20.9125	8.05243	16.1049	9.92509	0.561798	13.7143	1.3308	0	13.1086	2.62172	18.3521	1.90114	1.71103	1.14068	24.9524	2.6616	0	11.7647	10.2996	0	5.05618	22.4719	4.49438	0	3.80228	11.7978	0.187266	0
Yunnan Sheng	2023-04-01	18.5662	49.4778	197.159	1.77383	0.0415812	7.34844e-05	0.125304	3.23816e-05	0.000163569	41.0091	61.6501	Southern	0.217391	0.875274	7.00219	7.82609	14.7826	8.47826	0.434783	10.307	0.437637	0	15.2174	3.69565	18.2609	3.50109	0.218818	0.437637	24.3421	2.18818	0.217391	0	15.2174	0	7.6087	20.6522	2.3913	0	6.56455	12.1739	1.52174	0
Zhejiang Sheng	2023-04-01	16.4009	76.3735	130.163	1.55538	0.0487198	0.000125541	0.130539	0.000127191	0.000117736	29.7347	68.2169	Southern	0.211864	0	2.7957	4.02542	13.1356	5.72034	0.211864	9.05172	0.215054	0.211864	13.7712	5.29661	18.2203	1.72043	0	0.430108	25.2155	2.58065	0	0	18.2203	0	7.20339	21.6102	2.75424	0	4.30108	10.8051	0.635593	0
Heilongjiang Sheng	2023-04-01	4.50837	46.53	151.503	2.50902	0.0366677	8.31433e-05	0.180711	0.000360029	7.37538e-05	38.0586	86.0698	Northern	0.696056	0	1.17096	4.17633	12.297	5.80046	0.696056	6.76329	0.234192	0.232019	10.9049	3.01624	19.0255	0.702576	0	0.468384	18.3575	4.91803	0	0	17.1694	0.464037	8.58469	22.5058	3.24826	0.234192	2.10773	10.2088	1.16009	0
Jilin Sheng	2023-04-01	6.80753	44.6382	157.458	2.86397	0.0381521	0.000100003	0.166844	0.000198343	8.19138e-05	45.1649	116.642	Northern	0	0	2.55754	4.01003	13.5338	8.02005	0.75188	6.75676	0	0.501253	10.2757	2.50627	15.7895	0.511509	0	2.30179	20.2703	5.37084	0	0	24.0602	0.501253	9.52381	23.0576	2.75689	0	4.34783	9.52381	1.00251	0
Anhui Sheng	2023-05-01	21.2655	72.1119	151.22	2.08736	0.0469583	0.000116894	0.134623	0.000171092	0.000163771	28.0471	55.2308	Southern	0	0	16.3522	3.33333	13.3333	9.58333	0.416667	6.76856	0	0	7.29167	1.25	17.5	0.838574	0	1.46751	23.7991	4.40252	0	0	25	0.208333	9.79167	27.2917	3.95833	0	4.8218	9.375	0.416667	0
Beijing Shi	2023-05-01	19.0737	48.4964	178.124	1.51062	0.0422003	0.000158118	0.148105	0.000238958	0.000204414	31.5336	72.211	Northern	0	0	7.14286	2.59434	17.6887	12.9717	0.943396	7.56501	0	0	9.90566	0.943396	20.7547	0.47619	0.238095	0.47619	21.9858	1.42857	0	0	23.5849	0	5.18868	25.9434	2.35849	0	2.61905	11.5566	0.235849	0
Chongqing Shi	2023-05-01	19.6685	79.3648	117.026	0.96548	0.0429381	0.000108169	0.129683	5.80052e-05	0.000150244	29.2796	46.2554	Southern	0	0	0	0	0	11.1111	0	0	0	0	11.1111	0	11.1111	0	0	0	33.3333	0	0	0	0	0	0	11.1111	0	0	0	0	0	0
Fujian Sheng	2023-05-01	21.9621	80.8674	140.349	1.17351	0.0410331	9.32301e-05	0.130161	1.45181e-05	0.000139197	20.7663	37.4886	Southern	0	0	0	0	25	0	0	0	0	0	16.6667	0	16.6667	8.33333	0	0	16.6667	0	0	0	0	0	0	8.33333	0	0	16.6667	0	0	0
Gansu Sheng	2023-05-01	11.8618	45.1893	191.316	2.40105	0.0266852	7.828e-05	0.137882	4.22313e-05	7.21388e-05	27.4281	78.2126	Northern	0	0	0	0	11.1111	5.55556	0	11.1111	0	0	5.55556	5.55556	11.1111	0	0	0	16.6667	0	0	0	16.6667	0	0	16.6667	0	0	5.55556	11.1111	0	0
Guangdong Sheng	2023-05-01	24.6764	84.0317	137.083	1.74072	0.0409293	0.000106072	0.129744	-5.43948e-05	0.000173359	19.929	39.7424	Southern	0	0	0	0	0	18.1818	0	0	0	0	27.2727	0	9.09091	0	0	0	18.1818	0	0	0	0	0	0	36.3636	0	0	9.09091	0	0	0
Guangxi Zhuangzu Zizhiqu	2023-05-01	24.1363	81.1662	139.467	2.07481	0.0413813	9.71268e-05	0.128497	-8.29925e-06	0.000185008	22.9624	41.2182	Southern	0	0	37.1429	2.85714	2.85714	2.85714	0	8.57143	0	0	5.71429	2.85714	2.85714	0	0	0	20	0	0	0	0	0	5.71429	14.2857	0	0	0	0	0	0
Guizhou Sheng	2023-05-01	19.8248	78.1347	131.154	2.0461	0.0387218	9.40579e-05	0.127315	1.75525e-05	0.000155064	21.1777	34.6385	Southern	0	0	13.7931	0	3.44828	6.89655	0	0	0	0	3.44828	3.44828	13.7931	3.44828	0	0	6.89655	0	0	0	3.44828	0	0	6.89655	0	0	0	0	0	0
Hainan Sheng	2023-05-01	27.7001	80.1066	185.959	2.41219	0.0393691	7.45729e-05	0.127866	-8.06018e-06	0.000188104	15.7379	32.3687	Southern	1.92308	0	7.69231	0	13.4615	11.5385	1.92308	3.84615	0	0	19.2308	1.92308	7.69231	32.6923	0	0	15.3846	0	0	0	0	0	5.76923	7.69231	1.92308	0	0	7.69231	0	0
Hebei Sheng	2023-05-01	17.7816	49.9202	177.819	2.2326	0.0414678	0.000136576	0.146577	0.00017867	0.000154483	31.0806	74.5918	Northern	0	0	4.87805	0	4.87805	4.87805	0	4.87805	0	0	14.6341	7.31707	14.6341	17.0732	0	0	17.0732	0	0	0	0	0	4.87805	14.6341	0	0	2.43902	4.87805	0	0
Henan Sheng	2023-05-01	20.4107	66.6229	150.533	2.11961	0.0454989	0.000122743	0.136605	0.000186762	0.000169333	28.8696	59.7456	Northern	0	0	27.2727	0	6.81818	6.81818	0	9.09091	6.81818	0	9.09091	6.81818	9.09091	0	6.81818	0	18.1818	0	0	0	0	0	4.54545	18.1818	4.54545	0	2.27273	6.81818	0	0
Hubei Sheng	2023-05-01	20.1002	77.4624	133.16	1.65318	0.044628	0.000107939	0.131724	0.000110215	0.000158354	27.0886	49.4929	Southern	0	0	32.7273	0	7.27273	12.7273	0	7.27273	3.63636	0	16.3636	1.81818	9.09091	0	0	0	12.7273	0	0	0	1.81818	0	5.45455	1.81818	3.63636	0	3.63636	10.9091	0	0
Hunan Sheng	2023-05-01	21.8966	79.7796	136.279	1.75247	0.0431536	0.000101292	0.129225	1.57387e-05	0.000145516	27.4316	43.1793	Southern	0	0	4.16667	4.16667	4.16667	12.5	0	4.16667	0	4.16667	12.5	0	8.33333	0	0	0	16.6667	0	0	0	0	0	0	16.6667	0	0	0	8.33333	0	0
Jiangsu Sheng	2023-05-01	20.8427	69.4162	158.964	2.71107	0.0479484	0.000145892	0.137701	0.000160167	0.000171859	28.4981	57.6846	Southern	0	0	11.1111	0	16.6667	11.1111	0	5.55556	0	0	16.6667	5.55556	5.55556	0	0	0	16.6667	5.55556	0	0	0	0	16.6667	5.55556	0	0	0	0	0	0
Jiangxi Sheng	2023-05-01	22.8715	78.6733	145.343	1.59557	0.0440665	9.55652e-05	0.130341	5.04952e-05	0.00015581	25.334	49.0326	Southern	0	0	18.1818	4.54545	4.54545	4.54545	0	9.09091	4.54545	0	4.54545	0	0	0	0	4.54545	13.6364	0	0	0	0	0	4.54545	18.1818	4.54545	0	4.54545	4.54545	0	0
Liaoning Sheng	2023-05-01	16.6552	55.321	188.308	2.91933	0.0421042	0.000123339	0.154164	0.000218186	0.000117942	26.4488	65.1437	Northern	0	0	13.5135	0	8.10811	10.8108	0	0	5.40541	0	8.10811	5.40541	10.8108	0	0	8.10811	27.027	8.10811	0	0	18.9189	0	0	18.9189	0	0	2.7027	0	0	0
Nei Mongol Zizhiqu	2023-05-01	14.0365	34.6959	196.587	3.52625	0.0310234	8.33179e-05	0.15591	9.43112e-05	6.52743e-05	27.3211	83.3891	Northern	0	0	9.52381	4.7619	7.14286	4.7619	0	2.38095	2.38095	0	9.52381	0	4.7619	4.7619	0	7.14286	16.6667	0	0	0	21.4286	0	2.38095	16.6667	0	0	2.38095	2.38095	0	0
Ningxia Huizu Zizhiqu	2023-05-01	14.9185	47.1278	170.893	2.80046	0.030166	9.40248e-05	0.138625	9.12907e-05	9.66308e-05	28.1831	72.444	Northern	0	0	1.69492	3.38983	8.47458	1.69492	1.69492	5.08475	5.08475	0	28.8136	3.38983	16.9492	30.5085	1.69492	5.08475	15.2542	0	0	0	3.38983	0	10.1695	27.1186	0	0	3.38983	5.08475	0	0
Qinghai Sheng	2023-05-01	0.843435	55.5363	225.823	1.95361	0.0184075	6.57493e-05	0.131376	-8.03896e-06	4.82135e-05	21.226	44.2237	Northern	0	1.47059	1.47059	2.94118	10.2941	1.47059	0	8.82353	8.82353	0	26.4706	2.94118	16.1765	16.1765	7.35294	2.94118	17.6471	1.47059	0	0	8.82353	0	11.7647	17.6471	5.88235	0	2.94118	5.88235	0	0
Shaanxi Sheng	2023-05-01	15.7889	66.2228	142.245	1.80109	0.0356034	9.99289e-05	0.136329	0.000130497	0.000122092	23.5875	51.203	Northern	0	10.4167	14.5833	4.16667	12.5	0	0	6.25	2.08333	0	33.3333	6.25	10.4167	2.08333	2.08333	0	12.5	0	0	0	8.33333	0	8.33333	18.75	6.25	0	2.08333	8.33333	2.08333	0
Shandong Sheng	2023-05-01	20.3656	57.5626	168.958	2.69963	0.0461431	0.000142465	0.14274	0.000203538	0.000175065	28.8118	70.7655	Northern	0	4.6875	26.5625	1.5625	3.125	3.125	0	7.93651	1.5625	0	31.25	4.6875	10.9375	3.125	7.8125	1.5625	19.0476	1.5625	0	0	14.0625	0	7.8125	18.75	0	0	7.8125	3.125	1.5625	0
Shanghai Shi	2023-05-01	20.4303	76.9448	153.475	3.50412	0.0469061	0.000198466	0.135402	0.000171881	0.000185516	27.6788	49.6801	Southern	2	0	6	2	6	2	2	0	0	0	28	2	8	2	4	4	24.4898	4	2	0	22	0	12	8	4	0	16	4	2	0
Shanxi Sheng	2023-05-01	15.1913	58.1865	163.664	1.80137	0.0366313	0.00012258	0.140985	0.000152363	0.000122469	29.014	71.8524	Northern	0	0	6.06061	12.1212	6.06061	0	0	0	0	0	12.1212	0	0	0	0	0	36.3636	0	0	0	24.2424	0	9.09091	24.2424	0	0	3.0303	3.0303	3.0303	0
Sichuan Sheng	2023-05-01	11.8925	67.3914	175.678	1.24273	0.0307108	8.45445e-05	0.126397	3.30159e-05	0.000107472	25.5444	43.7699	Southern	0	0	0	18.5185	0	0	0	0	0	0	25.9259	7.40741	14.8148	3.7037	0	7.40741	62.963	7.40741	0	0	33.3333	0	18.5185	7.40741	0	0	3.7037	0	11.1111	0
Tianjin Shi	2023-05-01	21.0756	49.167	177.135	2.55861	0.0476875	0.000203907	0.147159	0.00022628	0.000218074	33.2392	76.8763	Northern	0	0	5.26316	10.5263	15.7895	0	0	5.88235	0	0	15.7895	0	0	0	0	0	23.5294	0	0	0	15.7895	0	15.7895	15.7895	0	0	10.5263	5.26316	0	0
Xinjiang Uygur Zizhiqu	2023-05-01	11.9951	37.2354	222.477	2.38579	0.0259	7.37137e-05	0.146963	2.87353e-05	5.84626e-05	26.488	99.2444	Northern	0	0	3.84615	0	3.84615	0	0	0	0	0	15.3846	0	23.0769	0	0	0	50	23.0769	0	0	26.9231	0	34.6154	7.69231	3.84615	0	0	0	11.5385	0
Xizang Zizhiqu	2023-05-01	-2.56545	56.9306	248.776	2.04702	0.0168241	6.46831e-05	0.126366	1.01431e-08	5.05403e-05	8.2375	18.1175	Northern	0	0	13.6364	2.12766	6.38298	0	0	0	0	0	12.766	2.12766	17.0213	0	0	4.54545	21.2766	2.27273	0	8.51064	31.9149	0	42.5532	14.8936	6.38298	0	9.09091	6.38298	0	0
Yunnan Sheng	2023-05-01	19.5327	61.8204	186.446	1.65578	0.0325632	7.323e-05	0.124744	2.27918e-05	0.000137252	20.9063	35.0636	Southern	0	0	0	4	4	0	0	4	0	0	4	4	24	0	0	4	40	4	0	0	0	0	4	8	0	0	0	4	0	0
Zhejiang Sheng	2023-05-01	20.7322	76.6166	146.511	1.60546	0.0429043	0.000114138	0.131944	0.000108226	0.00015745	24.669	46.0198	Southern	0	0	0	0	9.09091	0	0	0	0	0	9.09091	0	18.1818	0	0	0	36.3636	0	0	0	0	0	9.09091	9.09091	0	0	9.09091	0	0	0
Heilongjiang Sheng	2023-05-01	12.8729	48.9215	191.076	2.5578	0.0343645	8.27335e-05	0.172813	0.000240322	6.24056e-05	18.0548	46.5497	Northern	0	0	0	0	0	14.2857	0	0	0	0	28.5714	0	14.2857	0	0	0	14.2857	14.2857	0	0	0	0	14.2857	14.2857	0	0	0	42.8571	0	0
Jilin Sheng	2023-05-01	14.4897	51.4897	194.816	2.60589	0.0366532	9.47342e-05	0.162842	0.000199036	8.56474e-05	20.4635	58.1771	Northern	0	0	0	0	0	11.1111	0	11.1111	0	0	0	11.1111	22.2222	0	0	11.1111	33.3333	0	0	0	0	0	0	11.1111	0	0	11.1111	22.2222	0	0
Anhui Sheng	2023-06-01	25.1572	74.5568	146.826	1.70253	0.0445987	0.000124765	0.136477	7.44065e-05	0.000238354	21.5748	41.9158	Southern	0	0	77.7778	0	0	22.2222	0	11.1111	0	0	0	0	0	0	0	0	11.1111	0	0	0	0	0	22.2222	11.1111	0	0	0	22.2222	0	0
Beijing Shi	2023-06-01	25.6732	38.275	206.165	1.47798	0.0420396	0.000126998	0.152073	0.000150242	0.000244999	20.4208	45.2917	Northern	5.88235	0	23.5294	0	17.6471	5.88235	0	17.6471	0	0	5.88235	0	11.7647	0	0	0	5.88235	0	0	0	0	0	0	17.6471	0	0	0	5.88235	0	0
Chongqing Shi	2023-06-01	22.102	81.9675	115.072	0.763289	0.0377099	0.000109951	0.131099	3.06772e-05	0.000180942	21.2514	33.7819	Southern	0	0	4.54545	1.51515	13.6364	9.09091	0	7.57576	0	0	3.0303	1.51515	15.1515	7.57576	0	0	15.1515	0	0	0	0	0	6.06061	12.1212	3.0303	0	3.0303	3.0303	0	0
Fujian Sheng	2023-06-01	24.7133	86.1414	134.153	1.09456	0.0349539	8.4789e-05	0.130051	-2.99315e-05	0.000142058	14.5673	26.8462	Southern	1.75439	0	1.88679	0	8.77193	7.01754	1.75439	1.75439	0	0	5.26316	0	7.01754	28.3019	0	0	19.2982	0	0	25	1.75439	0	5.26316	14.0351	1.75439	0	1.88679	7.01754	0	0
Gansu Sheng	2023-06-01	18.2547	41.8403	204.548	2.06732	0.0262454	8.02478e-05	0.133252	4.07679e-05	9.20636e-05	20.9417	54.6636	Northern	0	0	6.74157	2.1978	9.89011	7.69231	0	3.2967	0	0	15.3846	2.1978	17.5824	6.74157	5.61798	0	10.989	0	0	0	7.69231	0	4.3956	12.0879	1.0989	0	2.24719	2.1978	0	0
Guangdong Sheng	2023-06-01	26.6847	86.795	141.757	1.42194	0.0350214	9.43031e-05	0.12842	-4.60547e-05	0.000170602	12.1606	24.8684	Southern	0.571429	0	17.7914	0.571429	13.7143	7.42857	2.28571	6.28571	1.22699	0	12.5714	1.71429	11.4286	1.22699	1.22699	0	16.5714	1.84049	0	2.66667	6.85714	0.571429	2.85714	8.57143	5.14286	0	3.68098	5.14286	0	0
Guangxi Zhuangzu Zizhiqu	2023-06-01	26.1221	83.281	135.433	1.61709	0.036544	8.71541e-05	0.128496	-3.94036e-05	0.000172943	15.272	28.3141	Southern	0	0	6.21762	0.934579	6.51163	5.5814	0.930233	3.72093	3.10881	0	22.7907	2.7907	9.76744	0	4.66321	0.518135	17.6744	4.14508	0	3.19149	11.6279	0	5.11628	8.83721	4.18605	0	1.5544	6.51163	0	0
Guizhou Sheng	2023-06-01	21.5526	81.3658	121.09	1.57085	0.0355221	9.65985e-05	0.129378	-3.29737e-06	0.000144266	15.0289	25.2742	Southern	0.571429	1.1976	3.59281	0.571429	6.85714	4.57143	2.28571	2.28571	3.59281	0	14.2857	2.28571	14.2857	0	5.98802	1.1976	20	2.39521	0	0	15.4286	0	5.14286	16.5714	2.28571	0	3.59281	5.71429	0.571429	0
Hainan Sheng	2023-06-01	28.0683	81.7983	169.618	2.03904	0.0306965	6.92847e-05	0.12625	-1.28119e-05	0.000163598	12.2509	23.4226	Southern	1.75439	0	4.38596	2.63158	8.77193	9.64912	0.877193	2.63158	0.877193	0	13.1579	0	15.7895	0.877193	3.50877	0.877193	21.0526	0	0	0	14.0351	0	3.50877	15.7895	1.75439	0	2.63158	5.26316	0.877193	0
Hebei Sheng	2023-06-01	24.055	42.1902	206.174	1.91697	0.0424196	0.000127158	0.149745	0.000146045	0.000222527	20.7907	51.8748	Northern	0.909091	1.81818	1.81818	0.909091	10.9091	8.18182	0	3.63636	3.63636	0	19.0909	0	17.2727	0	1.81818	0	22.7273	7.27273	0	0	14.5455	0	4.54545	18.1818	1.81818	0	6.36364	5.45455	0	0
Henan Sheng	2023-06-01	25.056	65.3815	169.345	1.58652	0.0443703	0.000133324	0.138103	0.000166417	0.000265672	22.4694	49.6594	Northern	0	1.42857	1.42857	2.83688	14.1844	9.92908	2.83688	2.12766	4.28571	0	10.6383	2.12766	14.1844	3.57143	0.714286	4.28571	26.2411	2.85714	0	0	19.1489	0	9.92908	17.7305	2.83688	0	4.28571	10.6383	1.41844	0
Hubei Sheng	2023-06-01	23.7399	78.0528	141.244	1.28889	0.0403841	0.000105229	0.133323	7.32663e-05	0.000203162	20.1728	37.5456	Southern	0.865801	5.35714	0.446429	3.8961	9.95671	5.19481	0.865801	4.7619	3.125	0	16.8831	4.7619	17.316	7.14286	0.446429	4.01786	21.2121	2.23214	0	8.82353	15.1515	0	4.329	18.1818	1.2987	0.446429	2.67857	5.62771	2.1645	0
Hunan Sheng	2023-06-01	25.066	81.4776	131.398	1.36843	0.0396114	9.62186e-05	0.130939	-1.6555e-05	0.000176579	19.6359	31.6019	Southern	0.931677	3.22581	0	3.72671	7.76398	3.72671	0	4.34783	3.22581	0	23.2919	5.2795	15.528	9.67742	0.645161	1.93548	19.2547	1.93548	0	4.44444	14.9068	0	8.07453	12.7329	2.79503	0	4.19355	5.2795	2.48447	0
Jiangsu Sheng	2023-06-01	25.0344	73.6306	152.016	2.19619	0.0468313	0.000145117	0.1391	8.7258e-05	0.000246672	22.6909	40.0975	Southern	1.50376	2.01613	0.806452	6.39098	8.64662	3.7594	0.37594	7.5188	4.43548	0	26.3158	0.37594	16.1654	4.43548	2.01613	3.22581	23.3083	2.01613	0	4.25532	10.5263	0	1.8797	12.782	1.12782	0	6.85484	5.6391	2.63158	0
Jiangxi Sheng	2023-06-01	25.7865	83.2346	132.597	1.40108	0.0394226	9.1279e-05	0.13104	-2.21189e-05	0.000174664	19.2324	36.6778	Southern	0	3.34347	4.25532	4.85714	9.71429	4.28571	0.285714	3.14286	5.77508	0	26	1.42857	10.5714	5.47112	2.73556	0.607903	23.1429	2.73556	0	2.85714	9.71429	0	7.14286	12.2857	0.857143	0	6.07903	5.42857	1.14286	0
Liaoning Sheng	2023-06-01	22.0733	61.5893	191.042	2.21712	0.0435191	0.000115537	0.156737	0.000171164	0.000182766	20.5469	38.1557	Northern	0	0.993377	2.31788	3.42679	9.03427	6.85358	0	4.04984	1.3245	0	23.3645	1.86916	12.4611	15.5629	8.27815	0.331126	23.9875	4.96689	0	2.32558	9.65732	1.24611	8.09969	14.3302	3.73832	0	4.30464	6.85358	1.86916	0
Nei Mongol Zizhiqu	2023-06-01	20.9225	39.8438	204.378	2.98824	0.0324457	8.64724e-05	0.150411	5.4282e-05	0.000107563	16.8865	40.0066	Northern	0.340136	0	2.15827	4.42177	11.5646	6.80272	0.680272	6.80272	2.15827	0	19.0476	2.38095	13.9456	19.0647	1.79856	0.359712	15.3061	2.15827	0	3.7037	6.12245	0.680272	9.52381	17.0068	3.06122	0	0.719424	5.78231	0.340136	0
Ningxia Huizu Zizhiqu	2023-06-01	21.2152	39.4008	207.45	2.7095	0.0305748	9.78627e-05	0.135712	9.01795e-05	0.000131742	18.7796	50.2447	Northern	0.995025	0	0	1.99005	10.4478	14.9254	0.995025	4.47761	2.63158	0	14.9254	0.497512	11.9403	13.1579	1.05263	0	15.9204	4.73684	0	3.84615	9.95025	0	4.47761	12.4378	2.98507	0	4.21053	7.9602	0.995025	0
Qinghai Sheng	2023-06-01	6.80443	58.4718	211.396	1.81039	0.0179965	6.69679e-05	0.126069	-4.85859e-06	5.18805e-05	14.7911	27.7296	Northern	0.512821	0.543478	3.26087	2.5641	8.20513	7.17949	0.512821	2.05128	0.543478	0	12.3077	1.02564	14.8718	7.06522	1.63043	0.543478	19.4872	2.71739	0	0	13.8462	0	5.12821	15.3846	6.15385	0	1.63043	8.20513	2.05128	0
Shaanxi Sheng	2023-06-01	20.8556	60.8162	177.991	1.62137	0.0349088	9.89085e-05	0.135663	0.000140134	0.000179146	18.4125	41.639	Northern	1.16279	0.398406	4.38247	5.03876	18.6047	9.68992	0.387597	8.7156	0	0.387597	8.13953	2.32558	17.4419	1.99203	8.36653	3.58566	9.63303	3.58566	0	4.65116	7.36434	0	14.7287	22.8682	6.97674	0	6.3745	11.2403	1.55039	0
Shandong Sheng	2023-06-01	25.752	55.8373	187.892	2.03024	0.0459492	0.000139114	0.145196	0.000145955	0.00026056	21.147	48.9029	Northern	0.617284	0	1.94805	5.55556	21.6049	4.32099	1.85185	6.96203	0	0	14.1975	1.23457	18.5185	3.8961	4.54545	0	11.3924	1.94805	0	4.43038	2.46914	0.617284	19.1358	15.4321	8.02469	0	9.74026	11.1111	0.617284	0
Shanghai Shi	2023-06-01	24.4558	83.5856	127.366	2.70559	0.0451912	0.000187634	0.13576	2.14117e-05	0.000237705	25.8167	34.6167	Southern	0	0	0	0	0	16.6667	0	33.3333	0	0	0	0	16.6667	0	0	0	0	0	0	0	0	0	0	0	0	0	0	16.6667	0	0
Shanxi Sheng	2023-06-01	20.8742	48.1553	203.974	1.52205	0.0376463	0.000114738	0.142277	0.000125603	0.000180198	22.4069	53.7611	Northern	0	0	0	0	0	100	0	0	0	0	0	0	0	0	0	0	0	0	0	0	0	0	0	0	0	0	0	0	0	0
Sichuan Sheng	2023-06-01	14.5316	74.939	150.982	0.979581	0.0278248	8.54225e-05	0.126576	1.28812e-05	0.000114932	18.72	32.3056	Southern	0	0	0	0	0	0	0	0	0	0	0	0	0	0	0	0	14.2857	0	0	0	0	0	0	0	0	0	14.2857	0	0	0
Tianjin Shi	2023-06-01	27.9374	40.6848	208.475	2.24111	0.0469079	0.000165134	0.151882	0.000214395	0.000276621	23.9028	52.0528	Northern	0	0	0	0	0	16.6667	0	0	0	0	0	0	16.6667	0	0	0	33.3333	0	0	0	0	0	0	33.3333	0	0	0	0	0	0
Xinjiang Uygur Zizhiqu	2023-06-01	20.2283	33.4965	224.273	2.20711	0.0259315	7.70468e-05	0.136966	2.00094e-05	8.45756e-05	23.272	76.0735	Northern	0	0	0	0	0	0	0	0	0	0	0	0	0	0	0	0	0	0	0	0	0	0	0	0	0	0	0	0	0	0
Xizang Zizhiqu	2023-06-01	3.72647	63.8975	225.296	1.75403	0.0166138	6.62782e-05	0.122509	-4.14928e-06	5.55805e-05	6.99629	14.5888	Northern	0	0	29.4118	5.88235	0	0	0	0	0	0	29.4118	0	0	5.88235	0	0	23.5294	0	0	0	0	0	0	17.6471	5.88235	0	0	5.88235	11.7647	0
Yunnan Sheng	2023-06-01	19.7559	78.0894	145.48	1.13921	0.0299397	7.28344e-05	0.126208	-5.26039e-06	0.000117839	14.1879	24.7311	Southern	4.7619	0	9.52381	9.52381	4.7619	0	0	4.7619	0	0	9.52381	9.52381	14.2857	0	0	0	19.0476	0	0	0	0	0	4.7619	0	0	0	0	0	0	0
Zhejiang Sheng	2023-06-01	24.5078	82.7033	125.58	1.29576	0.0400106	0.000108561	0.132716	-1.54268e-05	0.00020074	21.7842	35.4299	Southern	0	0	0	5.55556	5.55556	11.1111	0	11.1111	0	0	27.7778	5.55556	11.1111	55.5556	0	0	16.6667	0	0	0	0	0	5.55556	11.1111	0	0	5.55556	5.55556	0	0
Heilongjiang Sheng	2023-06-01	18.7966	68.11	172.256	1.79222	0.0365343	8.80408e-05	0.1577	9.22903e-05	0.000121548	12.2244	24.8873	Northern	0	0	25.8065	6.45161	16.129	9.67742	0	3.22581	0	0	16.129	0	19.3548	16.129	6.45161	0	25.8065	0	0	0	0	0	3.22581	3.22581	0	0	0	6.45161	0	0
Jilin Sheng	2023-06-01	19.8309	67.1874	178.517	1.99717	0.0395047	0.000105027	0.158901	0.00015142	0.000151527	15.0531	29.8261	Northern	0	0	32.2581	3.22581	12.9032	6.45161	3.22581	0	0	0	9.67742	6.45161	3.22581	0	0	0	19.3548	0	0	0	0	0	3.22581	22.5806	0	0	3.22581	6.45161	6.45161	0
Anhui Sheng	2023-07-01	27.9389	82.8427	138.318	2.31986	0.0375455	0.000103505	0.13014	-2.54173e-06	0.000203628	13.743	27.2869	Southern	3.0303	0	6.06061	1.51515	15.1515	12.1212	1.51515	0	0	0	13.6364	3.0303	10.6061	0	1.51515	0	16.6667	0	0	0	6.06061	0	1.51515	18.1818	1.51515	0	0	3.0303	1.51515	0
Beijing Shi	2023-07-01	26.1179	63.6958	165.231	1.44448	0.0420897	0.000128475	0.13665	0.000122458	0.000264005	19.3911	35.9338	Northern	1.88679	0	1.88679	3.77358	13.2075	5.66038	0	0	0	0	13.2075	0	9.43396	0	3.77358	0	15.0943	1.88679	0	0	3.77358	0	5.66038	30.1887	0	0	3.77358	3.77358	0	0
Chongqing Shi	2023-07-01	25.1603	81.3	146.476	0.914251	0.0354325	9.36989e-05	0.128796	6.08062e-05	0.000190798	17.9675	30.6353	Southern	0	0	12.2449	2.04082	4.08163	8.16327	2.04082	4.08163	0	0	16.3265	2.04082	2.04082	0	0	2.04082	18.3673	6.12245	0	0	4.08163	0	4.08163	10.2041	2.04082	0	4.08163	4.08163	2.04082	0
Fujian Sheng	2023-07-01	26.6817	80.4623	160.029	1.49841	0.0288212	7.75483e-05	0.127962	-2.10551e-05	0.000174251	11.2692	23.8703	Southern	1.78571	0	3.63636	3.57143	5.35714	5.35714	0	1.78571	1.81818	0	7.14286	5.35714	3.57143	0	3.63636	3.63636	14.2857	1.81818	0	0	5.35714	0	8.92857	5.35714	1.78571	0	3.63636	8.92857	0	0
Gansu Sheng	2023-07-01	20.6001	45.4163	205.487	2.1736	0.0265964	7.97521e-05	0.127509	2.52234e-05	0.000106174	18.4469	50.9281	Northern	5.6338	3.0303	1.51515	1.40845	4.22535	2.8169	0	2.8169	4.54545	0	5.6338	2.8169	8.4507	6.06061	3.0303	1.51515	35.2113	4.54545	0	0	0	1.40845	5.6338	9.85915	2.8169	0	7.57576	2.8169	0	0
Guangdong Sheng	2023-07-01	27.7004	82.845	165.972	1.88592	0.0294606	8.40103e-05	0.127342	-2.34668e-05	0.000169369	11.4378	24.6875	Southern	0	2.17391	0	4.16667	6.25	6.25	0	2.08333	4.34783	2.08333	20.8333	2.08333	18.75	15.2174	0	2.17391	22.9167	4.34783	0	0	0	0	8.33333	14.5833	0	0	6.52174	4.16667	0	0
Guangxi Zhuangzu Zizhiqu	2023-07-01	27.4303	80.094	168.135	2.25198	0.0307094	7.60315e-05	0.126957	-4.15731e-05	0.000173781	15.9743	30.0937	Southern	1.49254	10.6061	0	10.4478	7.46269	4.47761	0	2.98507	4.54545	0	29.8507	4.47761	13.4328	24.2424	0	0	26.8657	0	0	0	2.98507	0	10.4478	10.4478	1.49254	0	1.51515	2.98507	1.49254	0
Guizhou Sheng	2023-07-01	23.722	79.7885	148.971	2.24762	0.0313233	7.92199e-05	0.126915	-6.58204e-06	0.000148318	11.5503	20.7956	Southern	0	15.1515	6.06061	13.4328	10.4478	2.98507	0	4.47761	7.57576	0	38.806	4.47761	11.9403	12.1212	1.51515	7.57576	26.8657	0	0	4.54545	1.49254	0	5.97015	14.9254	1.49254	0	6.06061	5.97015	0	0
Hainan Sheng	2023-07-01	28.326	79.9329	182.6	2.27256	0.0277225	6.64047e-05	0.125812	2.25685e-07	0.000147431	10.4455	19.4035	Southern	1.40845	0	7.24638	8.4507	8.4507	4.22535	1.40845	5.6338	0	0	32.3944	5.6338	16.9014	11.5942	1.44928	1.44928	25.3521	4.34783	0	11.1111	5.6338	0	5.6338	8.4507	1.40845	0	2.89855	2.8169	0	0
Hebei Sheng	2023-07-01	25.4048	63.4117	169.754	1.91086	0.0425932	0.000118514	0.135692	0.000133644	0.000227875	19.9463	42.4112	Northern	0	0	16.9014	9.58904	5.47945	10.9589	2.73973	4.54545	0	0	23.2877	5.47945	6.84932	8.4507	2.8169	1.40845	18.1818	0	0	8.33333	2.73973	0	6.84932	13.6986	1.36986	0	7.04225	8.21918	0	0
Henan Sheng	2023-07-01	27.8539	73.6468	165.709	2.02236	0.040641	0.000111302	0.131433	5.92048e-05	0.000205175	18.5548	38.6696	Northern	2.5641	0	8.10811	6.41026	2.5641	2.5641	0	2.85714	0	0	19.2308	2.5641	5.12821	10.8108	5.40541	0	30	2.7027	0	0	3.84615	5.12821	11.5385	15.3846	2.5641	0	12.1622	5.12821	2.5641	0
Hubei Sheng	2023-07-01	26.7978	80.6569	151.415	1.72256	0.0356708	9.03955e-05	0.129215	1.25691e-05	0.000183393	15.6066	30.4554	Southern	6.66667	0	6.89655	1.66667	15	6.66667	1.66667	3.92157	0	0	18.3333	1.66667	6.66667	24.1379	3.44828	0	23.5294	3.44828	0	0	3.33333	0	6.66667	20	1.66667	0	5.17241	3.33333	0	0
Hunan Sheng	2023-07-01	28.2355	76.0294	164.316	2.23038	0.0334522	8.06508e-05	0.128204	-2.54747e-05	0.000190843	15.6166	26.9801	Southern	1.49254	0	3.0303	4.47761	16.4179	7.46269	0	3.33333	0	0	25.3731	4.47761	8.95522	16.6667	4.54545	1.51515	25	4.54545	0	5.55556	7.46269	1.49254	8.95522	10.4478	4.47761	0	6.06061	4.47761	1.49254	0
Jiangsu Sheng	2023-07-01	28.0408	84.1332	129.822	2.88599	0.039144	0.000122386	0.131195	-5.0903e-07	0.00020156	16.3231	27.6218	Southern	1.2987	0	2.7027	3.8961	9.09091	1.2987	0	2.22222	1.35135	1.2987	19.4805	2.5974	9.09091	8.10811	8.10811	4.05405	33.3333	0	0	3.0303	6.49351	1.2987	16.8831	16.8831	5.19481	0	10.8108	9.09091	0	0
Jiangxi Sheng	2023-07-01	28.6265	76.7572	166.15	2.02029	0.0318952	8.07135e-05	0.12842	-3.362e-05	0.000189156	14.4075	30.4264	Southern	1.81818	0	2.83019	5.45455	12.7273	5.45455	0	7.84314	0.943396	0.909091	32.7273	11.8182	15.4545	0.943396	8.49057	1.88679	29.4118	2.83019	0	1.96078	6.36364	0	37.2727	19.0909	4.54545	0	22.6415	10	0.909091	0
Liaoning Sheng	2023-07-01	24.4173	77.9318	152.428	2.30229	0.0437631	0.000104954	0.137956	0.000102918	0.00018416	19.2441	35.1906	Northern	0	0	0	0	0	0	0	0	0	0	0	0	0	0	0	0	0	0	0	0	0	0	0	0	0	0	0	0	0	0
Nei Mongol Zizhiqu	2023-07-01	22.6887	54.6816	183.955	2.89845	0.0338979	8.3417e-05	0.13611	3.61779e-05	0.000116938	17.3097	37.7621	Northern	0	0	0	0	0	0	0	0	0	0	0	0	0	0	0	0	0	0	0	0	0	0	0	0	0	0	0	0	0	0
Ningxia Huizu Zizhiqu	2023-07-01	23.2222	47.5084	198.74	2.95119	0.0305075	9.26989e-05	0.128981	4.83964e-05	0.000137046	17.8376	49.7879	Northern	0	0	0	0	0	0	0	0	0	0	0	0	0	0	0	0	0	0	0	0	0	0	0	0	0	0	0	0	0	0
Qinghai Sheng	2023-07-01	9.91454	58.2956	210.674	1.73699	0.0187938	6.56665e-05	0.122653	-5.95329e-06	6.39273e-05	14.1699	28.3602	Northern	0	0	0	0	0	0	0	0	0	0	0	0	0	0	0	0	0	0	0	0	0	0	0	0	0	0	0	0	0	0
Shaanxi Sheng	2023-07-01	23.5958	65.0567	175.217	1.80846	0.0337854	9.20642e-05	0.130152	9.37145e-05	0.00018306	18.2465	41.674	Northern	0	0	0	0	0	0	0	0	0	0	0	0	0	0	0	0	0	0	0	0	0	0	0	0	0	0	0	0	0	0
Shandong Sheng	2023-07-01	27.761	74.4959	166.542	2.46554	0.0445017	0.000124105	0.133722	8.34774e-05	0.000227514	17.8622	35.3304	Northern	0	0	0	0	0	0	0	25	0	0	0	0	0	0	0	0	0	0	0	25	0	0	0	0	0	0	0	0	0	0
Shanghai Shi	2023-07-01	28.6082	85.0908	132.92	3.56039	0.0349124	0.000148078	0.129649	3.13883e-07	0.000240755	18.1807	29.5367	Southern	0	0	20	0	20	0	0	0	0	0	0	0	0	60	0	0	0	0	0	25	0	0	0	20	0	0	0	40	0	0
Shanxi Sheng	2023-07-01	23.2969	59.0269	181.714	1.73286	0.0371331	0.000103242	0.132415	0.000108382	0.000182999	20.8107	47.88	Northern	0	0	25	0	0	0	0	25	0	0	25	0	0	25	0	0	0	0	0	0	0	0	25	0	0	0	0	0	0	0
Sichuan Sheng	2023-07-01	16.74	77.502	160.198	0.868108	0.0264865	7.6024e-05	0.125023	3.04118e-05	0.000118654	16.8518	30.6829	Southern	0	0	0	0	0	0	0	0	0	0	0	0	0	0	0	0	0	0	0	0	0	0	0	0	0	0	0	0	0	0
Tianjin Shi	2023-07-01	28.5677	64.2128	167.163	2.4713	0.0472553	0.000150868	0.136708	0.000136519	0.000308602	24.4569	42.8841	Northern	0	0	16.6667	0	0	16.6667	0	33.3333	0	0	0	0	0	0	16.6667	0	0	16.6667	0	0	0	0	0	16.6667	0	0	0	33.3333	0	0
Xinjiang Uygur Zizhiqu	2023-07-01	22.4927	37.1237	214.567	2.15612	0.0264863	7.57443e-05	0.131034	1.04632e-05	9.18001e-05	21.2361	70.1096	Northern	18.75	0	0	0	6.25	0	6.25	6.25	0	0	12.5	0	6.25	0	0	0	0	0	0	0	0	0	6.25	0	6.25	0	0	12.5	0	0
Xizang Zizhiqu	2023-07-01	6.93186	73.8629	196.314	1.56176	0.017419	6.11745e-05	0.119813	-2.79935e-07	5.30795e-05	5.5989	11.6679	Northern	0	0	16.6667	0	0	0	0	0	0	0	0	0	14.2857	0	0	0	14.2857	8.33333	0	0	7.14286	0	7.14286	21.4286	0	0	25	7.14286	0	0
Yunnan Sheng	2023-07-01	20.2754	80.2844	147.831	1.12835	0.0267382	6.49874e-05	0.12449	8.16279e-06	0.000106184	11.6454	20.1502	Southern	0	0	18.75	0	6.25	18.75	12.5	0	0	0	6.25	0	6.25	0	0	0	12.5	0	0	0	18.75	0	0	12.5	0	0	0	6.25	0	0
Zhejiang Sheng	2023-07-01	27.7591	80.7305	150.491	1.84534	0.0314713	9.23865e-05	0.128933	-2.74791e-05	0.000220031	14.3263	27.2283	Southern	0	0	14.2857	0	0	14.2857	0	14.2857	0	0	7.14286	7.14286	7.14286	0	0	0	42.8571	0	0	0	14.2857	0	7.14286	14.2857	7.14286	0	0	0	0	0
Heilongjiang Sheng	2023-07-01	21.6233	78.6046	155.321	1.82327	0.0428468	8.73958e-05	0.140502	3.96977e-05	0.000135325	13.662	25.062	Northern	0	0	12.5	4.16667	8.33333	4.16667	0	4.16667	4.16667	0	8.33333	4.16667	0	4.16667	4.16667	0	37.5	0	0	0	0	0	0	0	0	0	12.5	0	0	0
Jilin Sheng	2023-07-01	22.2496	81.1824	146.204	2.10621	0.0414765	9.38882e-05	0.139705	5.11611e-05	0.00013734	13.3541	25.2918	Northern	0	0	6.38298	10.5263	8.42105	2.10526	1.05263	6.31579	8.51064	0	15.7895	2.10526	13.6842	19.1489	8.51064	0	31.5789	0	0	0	10.5263	0	1.05263	13.6842	4.21053	0	1.06383	4.21053	1.05263	0
Anhui Sheng	2023-08-01	27.0871	79.6571	158.631	1.71196	0.0426434	9.79978e-05	0.13133	3.39797e-05	0.000198779	20.3571	36.9314	Southern	0.990099	3.125	5.20833	3.9604	0	0.990099	0.990099	9.90099	9.375	0	10.8911	0	16.8317	8.33333	7.29167	2.08333	38.6139	2.08333	0	2.94118	19.802	0	6.93069	8.91089	1.9802	0	1.04167	3.9604	0.990099	0
Beijing Shi	2023-08-01	24.1806	76.3124	147.239	0.822205	0.0407568	0.000121917	0.13437	0.000188076	0.000207386	22.6989	38.5323	Northern	0	7.40741	7.40741	7.69231	9.78261	8.69565	0	10.8696	2.46914	0	11.9565	0	9.78261	6.17284	11.1111	4.93827	23.913	3.7037	0	4.5977	30.4348	0	9.78261	10.8696	2.17391	2.46914	0	10.8696	2.17391	0
Chongqing Shi	2023-08-01	25.3704	78.9419	155.414	0.710471	0.0374226	8.50217e-05	0.127458	5.53057e-06	0.000171858	19.9113	32.3965	Southern	0	2.65487	15.0442	8.73016	12.6984	6.34921	1.5873	4.7619	6.19469	0	10.3175	2.38095	9.52381	5.30973	8.84956	3.53982	30.9524	4.42478	0	2.5	19.0476	0	11.9048	15.873	2.38095	0	3.53982	3.96825	1.5873	0
Fujian Sheng	2023-08-01	25.5942	87.3214	139.43	0.927221	0.0343509	7.93917e-05	0.128323	-2.65223e-06	0.000190989	14.4318	27.9621	Southern	1.5748	2.72727	10	5.51181	11.0236	5.51181	0	7.08661	2.72727	0	18.8976	0.787402	7.87402	3.63636	3.63636	3.63636	24.4094	5.45455	0	2.4	22.0472	0	13.3858	17.3228	3.14961	0	7.27273	4.72441	1.5748	0
Gansu Sheng	2023-08-01	19.6092	48.8658	184.511	2.15114	0.0268996	7.39979e-05	0.125794	8.47582e-06	9.5841e-05	18.8351	50.5274	Northern	2.08333	0	2.96296	5.55556	8.33333	5.55556	0.694444	5.55556	2.96296	0	7.63889	0.694444	2.77778	2.22222	1.48148	0.740741	31.9444	5.92593	0	2.12766	22.9167	0.694444	11.8056	7.63889	1.38889	0	6.66667	2.77778	2.08333	0
Guangdong Sheng	2023-08-01	26.9115	86.3585	139.713	1.28668	0.0333192	8.53787e-05	0.126321	-2.85832e-05	0.000176425	13.3834	27.1293	Southern	2.12766	0	1.66667	7.0922	8.51064	5.67376	0.70922	4.96454	0.833333	0	11.3475	0.70922	2.12766	2.5	0	2.5	29.7872	2.5	0	0.719424	20.5674	0	12.0567	8.51064	1.41844	0	3.33333	2.83688	1.41844	0
Guangxi Zhuangzu Zizhiqu	2023-08-01	25.9802	85.7029	133.304	1.24403	0.034632	7.06688e-05	0.125712	-3.10459e-05	0.000154205	13.5657	26.3585	Southern	2.11268	0	2.47934	7.74648	5.6338	4.92958	0.704225	2.11268	0	0	9.15493	0.704225	6.33803	0.826446	0	4.95868	33.0986	1.65289	0	2.83688	21.831	0.704225	11.9718	4.92958	0.704225	0	3.30579	5.6338	2.8169	0
Guizhou Sheng	2023-08-01	22.8506	83.2292	140.105	1.13865	0.0342183	7.13726e-05	0.125723	5.51277e-06	0.000128961	11.9819	21.2412	Southern	2.7972	0	6.71642	4.8951	5.59441	12.5874	0.699301	3.4965	0	0	4.1958	2.0979	8.39161	0	0	4.47761	39.8601	3.73134	0	2.8777	25.1748	0	13.2867	11.1888	1.3986	0	2.98507	2.0979	0.699301	0
Hainan Sheng	2023-08-01	27.6131	82.6583	157.87	2.19026	0.0295132	6.01043e-05	0.123972	-3.28282e-05	0.000142514	12.0119	21.536	Southern	2.5641	0	7.01754	1.7094	10.2564	10.2564	2.5641	7.69231	0	0	5.12821	0	9.40171	0.877193	0	5.26316	41.8803	3.50877	0	3.66972	15.3846	0.854701	16.2393	13.6752	1.7094	0	8.77193	5.12821	0	0
Hebei Sheng	2023-08-01	23.3573	73.273	159.017	1.3671	0.0415787	0.000110319	0.133436	0.000102223	0.000173252	20.7739	40.8202	Northern	0	0	0	0	21.0526	0	0	0	0	0	0	0	0	0	0	0	26.3158	5.26316	0	0	0	0	0	0	0	0	0	10.5263	0	0
Henan Sheng	2023-08-01	26.5208	75.3849	159.515	1.54413	0.0432172	0.000100919	0.131158	5.49984e-05	0.000185989	23.8146	41.8556	Northern	0	0	0	0	0	0	0	0	0	0	0	7.14286	7.14286	0	0	0	35.7143	0	0	0	0	0	7.14286	0	0	0	14.2857	0	0	0
Hubei Sheng	2023-08-01	26.3136	77.0298	161.843	1.21107	0.0399172	8.86131e-05	0.129538	2.70247e-05	0.000182735	21.402	37.1021	Southern	0	0	0	0	37.5	12.5	0	12.5	0	0	0	0	12.5	0	0	0	62.5	0	0	0	0	0	0	12.5	0	0	0	0	0	0
Hunan Sheng	2023-08-01	27.1422	78.1095	149.777	1.11023	0.0389426	8.14054e-05	0.128048	-8.12968e-06	0.000190788	22.5424	35.1284	Southern	5	0	0	5	20	5	0	20	0	0	0	0	0	0	0	5	10	5	0	0	0	0	5	20	0	0	5	25	0	0
Jiangsu Sheng	2023-08-01	27.1203	80.9875	157.603	2.22931	0.0428589	0.000113094	0.131876	2.9062e-05	0.000186586	18.8266	31.9099	Southern	2.43902	0	43.9024	2.43902	9.7561	17.0732	0	4.87805	0	0	0	0	14.6341	0	0	0	19.5122	0	0	0	2.43902	0	0	21.9512	0	0	0	7.31707	0	0
Jiangxi Sheng	2023-08-01	27.3285	81.3417	150.643	1.09979	0.0383424	8.22555e-05	0.129312	5.15704e-07	0.000198816	19.8181	34.9783	Southern	0	0	38.4615	0	11.5385	7.69231	0	15.3846	0	0	0	0	15.3846	0	0	0	15.3846	0	0	0	0	0	0	3.84615	0	0	0	3.84615	0	0
Liaoning Sheng	2023-08-01	23.3146	76.0989	146.857	2.27766	0.0416629	0.000100618	0.133747	9.69752e-05	0.0001595	16.3012	31.2329	Northern	0	0	9.09091	1.51515	15.1515	7.57576	0	12.1212	0	0	7.57576	1.51515	9.09091	25.7576	0	0	22.7273	0	0	0	3.0303	0	1.51515	7.57576	0	0	1.51515	3.0303	0	0
Nei Mongol Zizhiqu	2023-08-01	21.1505	53.6605	171.162	2.5763	0.0326777	7.72419e-05	0.133434	3.48051e-05	9.59677e-05	15.7786	36.823	Northern	1.7094	0	5.12821	2.5641	8.54701	13.6752	0	5.12821	0.854701	0	16.2393	0.854701	18.8034	17.094	0.854701	0	20.5128	0	0	0	2.5641	0	3.4188	10.2564	2.5641	0	0	8.54701	0	0
Ningxia Huizu Zizhiqu	2023-08-01	22.1464	52.106	177.135	2.49968	0.0313747	8.54116e-05	0.127687	5.58689e-05	0.000121688	17.8487	46.7018	Northern	2.22222	0	31.1111	1.11111	10	12.2222	1.11111	11.1111	1.11111	0	13.3333	3.33333	26.6667	2.22222	4.44444	0	24.4444	0	0	0	2.22222	0	3.33333	16.6667	1.11111	0	8.88889	15.5556	0	0
Qinghai Sheng	2023-08-01	9.71892	62.6274	181.896	1.7969	0.0192351	6.19127e-05	0.121056	-1.63665e-05	6.31913e-05	15.1695	29.8945	Northern	1.23457	0	25.9259	1.23457	13.5802	17.284	1.23457	13.5802	0	0	7.40741	1.23457	11.1111	0	3.7037	2.46914	19.7531	0	0	0	7.40741	0	1.23457	16.0494	3.7037	0	1.23457	13.5802	0	0
Shaanxi Sheng	2023-08-01	22.3736	72.5515	157.163	1.49036	0.0349287	8.44622e-05	0.129119	6.54588e-05	0.000152834	18.3039	40.481	Northern	0.909091	0	16.3636	1.81818	13.6364	10	0.909091	10.9091	0.909091	0	11.8182	0.909091	10.9091	0.909091	0.909091	0	12.7273	1.81818	0	0	15.4545	0	0.909091	15.4545	1.81818	0	0.909091	8.18182	0	0
Shandong Sheng	2023-08-01	26.2251	74.7898	162.411	2.1114	0.0437258	0.000111377	0.132864	7.46077e-05	0.000183497	19.5408	35.8338	Northern	0.625	0	16.9014	1.25	15	11.875	0	6.25	2.8169	0	11.25	1.25	15	0	2.11268	1.40845	26.25	1.40845	0	0	30.625	0	3.75	9.375	1.25	0	5.6338	7.5	0	0
Shanghai Shi	2023-08-01	27.6997	82.9104	156.172	3.04156	0.0409017	0.000141702	0.131884	1.17917e-05	0.000190279	16.8629	29.6788	Southern	0.740741	0	10.3448	2.22222	11.8519	8.14815	0.740741	6.66667	0	0.740741	8.14815	0.740741	10.3704	2.58621	3.44828	4.31034	28.8889	3.44828	0	4.54545	22.2222	0.740741	4.44444	14.8148	1.48148	0	11.2069	11.1111	0	0
Shanxi Sheng	2023-08-01	21.6311	71.3156	161.561	1.13639	0.0375275	9.82206e-05	0.130861	8.87761e-05	0.000154386	23.9899	52.0108	Northern	0.757576	0.819672	3.27869	0.757576	9.09091	9.09091	0.757576	4.54545	2.45902	2.27273	12.8788	3.0303	11.3636	3.27869	1.63934	4.91803	31.8182	4.09836	0	0	21.9697	0	6.06061	12.1212	1.51515	0	7.37705	7.57576	0	0
Sichuan Sheng	2023-08-01	16.5236	81.134	144.293	0.821936	0.0277938	6.89867e-05	0.12357	1.28137e-05	0.000107337	16.5271	29.1306	Southern	0.505051	0.581395	2.90698	8.58586	9.09091	8.58586	0	8.08081	2.90698	1.0101	11.1111	3.0303	12.1212	11.6279	0	4.65116	31.8182	4.06977	0	2.63158	21.7172	0	5.05051	13.1313	1.0101	0	6.97674	9.09091	0	0
Tianjin Shi	2023-08-01	26.227	75.5998	150.815	1.63077	0.0466269	0.000154075	0.134874	0.000196654	0.000230157	23.9933	41.2272	Northern	1.79211	1.80995	2.26244	6.09319	11.1111	6.09319	0	6.07287	6.33484	0	11.4695	3.58423	14.3369	21.267	0.904977	6.78733	35.2227	0.452489	0	8.4507	15.7706	0	3.58423	9.67742	1.43369	0.904977	4.52489	8.24373	0.716846	0
Xinjiang Uygur Zizhiqu	2023-08-01	21.0672	39.3068	195.022	2.05286	0.026551	7.24783e-05	0.128007	1.06531e-06	8.93717e-05	23.143	79.4285	Northern	0.209205	6.86275	2.94118	7.53138	15.0628	7.53138	0.627615	5.12129	9.31373	0.41841	14.6444	3.55649	16.1088	7.59804	8.82353	2.69608	35.8491	2.69608	0.41841	7.5	15.8996	0.209205	6.27615	10.8787	2.51046	0.245098	2.94118	8.78661	0.83682	0
Xizang Zizhiqu	2023-08-01	7.08919	76.1382	181.695	1.29917	0.0182731	5.84063e-05	0.117879	-4.83021e-06	5.68576e-05	5.48263	12.155	Northern	0.447427	7.25389	8.80829	9.8434	14.3177	8.05369	0.671141	5.74413	3.62694	0.223714	22.3714	2.01342	15.8837	4.66321	7.77202	1.03627	32.376	3.62694	0	5.12821	16.3311	0.223714	8.05369	11.4094	1.34228	0	7.51295	11.4094	2.46085	0
Yunnan Sheng	2023-08-01	19.3297	88.1932	122.563	0.638901	0.029099	6.09407e-05	0.1231	4.17621e-06	9.04794e-05	12.1413	20.1109	Southern	0.562852	4.37637	11.5974	6.19137	11.257	6.94184	0	7.31132	1.75055	0.375235	21.576	2.62664	10.1313	4.15755	3.71991	0.218818	33.9623	4.15755	0	2	11.257	0.187617	8.25516	13.8837	2.06379	0	5.9081	14.4465	1.1257	0
Zhejiang Sheng	2023-08-01	26.24	83.7542	144.503	1.40001	0.0377932	9.18756e-05	0.130695	-4.20279e-06	0.000206653	16.7948	29.2396	Southern	1.34328	0.486224	7.45543	7.61194	8.20896	5.52239	0.149254	6.80934	1.2966	0.298507	21.9403	3.13433	11.791	3.07942	0.324149	0.810373	29.1829	3.24149	0.298507	4.25532	18.9552	0.895522	17.9104	9.10448	1.49254	0	8.9141	11.194	3.8806	0
Heilongjiang Sheng	2023-08-01	19.8517	80.3773	122.809	1.91868	0.0368701	7.98352e-05	0.133251	2.99366e-05	0.000109827	9.6046	19.7578	Northern	0.541272	0	2.79823	7.30717	6.49526	5.41272	0.270636	6.54762	0.441826	0.270636	17.9973	6.63058	12.5846	0.441826	0.441826	0.589102	34.3254	5.44919	0.135318	8.08081	22.4628	0.541272	21.2449	9.60758	2.16509	0	11.3402	8.79567	5.54804	0
Jilin Sheng	2023-08-01	21.0046	82.422	122.336	1.96902	0.0372094	8.36884e-05	0.131757	4.74849e-05	0.000117453	9.97322	20.8916	Northern	0.955795	0	2.80612	7.28793	8.24373	3.94265	0.477897	6.47773	0.637755	0.83632	20.4301	7.04898	16.0096	0.255102	0.127551	1.91327	32.1862	8.16327	0.358423	2.8169	19.7133	0.597372	31.0633	11.828	2.98686	0	12.8827	12.4253	5.01792	0
Anhui Sheng	2023-09-01	23.7345	81.3705	107.284	1.91948	0.0427934	0.00010692	0.127826	5.56098e-05	0.000178799	22.5868	39.8432	Southern	0.191755	0	9.60163	5.84851	9.87536	4.79386	0.479386	6.37959	0.306435	0.479386	11.8888	5.0815	13.7105	1.83861	0.61287	1.83861	34.2903	7.96731	0.191755	4.2471	20.1342	0.575264	19.3672	11.7929	3.93097	0.20429	5.82227	8.14957	3.45158	0
Beijing Shi	2023-09-01	19.8985	70.2286	132.29	0.9372	0.0426502	0.000138303	0.132749	0.000225984	0.000183133	28.7222	47.7306	Northern	0.43573	0	12.4005	4.0305	10.3486	4.0305	0.653595	5.82363	0.113766	0.980392	12.7451	2.39651	11.9826	2.50284	0.227531	2.73038	33.2779	5.46075	0.108932	5.4902	17.1024	0.653595	22.2222	14.9237	3.05011	0.227531	3.86803	9.47712	1.74292	0
Chongqing Shi	2023-09-01	22.466	79.1157	108.716	0.914148	0.0378133	9.73655e-05	0.125723	2.71562e-05	0.000161955	23.1556	35.5306	Southern	0.563698	0	6.16114	1.91657	9.01917	2.93123	0.789177	5.51839	0.35545	0.901917	12.1759	3.15671	9.35738	4.85782	0.35545	3.19905	22.5753	4.02844	0.225479	2.40964	12.0631	0.450958	25.2537	15.5581	2.14205	0	8.88626	8.79369	0.789177	0
Fujian Sheng	2023-09-01	24.7643	84.6722	120.528	1.15245	0.0339795	7.40448e-05	0.125798	2.28526e-05	0.000140399	13.6436	25.4168	Southern	0	0	0	2	7	6	2	1	0	0	8	0	6	0	0	3	19	1	0	0	6	0	0	13	0	0	2	0	1	0
Gansu Sheng	2023-09-01	14.8859	53.1615	146.657	1.88169	0.0260869	7.21003e-05	0.126753	3.2138e-05	8.76407e-05	19.3841	48.9131	Northern	1.75439	0	0	0	2.63158	14.0351	1.75439	1.75439	0	0	10.5263	2.63158	5.26316	0	0	7.01754	21.0526	1.75439	0	0	6.14035	0	2.63158	9.64912	0.877193	0	7.01754	14.0351	0	0
Guangdong Sheng	2023-09-01	25.8592	87.9591	109.732	1.39184	0.0347848	8.85543e-05	0.125708	8.08328e-06	0.000152105	14.1077	26.6176	Southern	7.69231	0	0	0.961538	3.84615	15.3846	0	2.88462	0	0	8.65385	2.88462	3.84615	0	0	1.92308	26.9231	0.961538	0	0	1.92308	0	2.88462	6.73077	1.92308	0	0.961538	18.2692	0	0
Guangxi Zhuangzu Zizhiqu	2023-09-01	25.0803	84.7245	119.606	1.56427	0.0360088	7.20142e-05	0.125119	1.67377e-05	0.000133194	15.4931	28.3483	Southern	4.16667	0	0	2.08333	2.08333	10.4167	0	4.16667	0	0	10.4167	2.08333	8.33333	0	2.08333	6.25	16.6667	0	0	0	0	0	4.16667	16.6667	0	0	8.33333	12.5	0	0
Guizhou Sheng	2023-09-01	21.627	78.7493	124.304	1.71616	0.0334674	7.47616e-05	0.12464	3.23191e-05	0.000116778	14.7347	24.3074	Southern	1.72414	0	35.3448	3.44828	3.44828	3.44828	0	8.62069	0	0	11.2069	1.72414	8.62069	0	0	0	18.9655	0	0	0	2.58621	0	3.44828	7.75862	1.72414	0	0	2.58621	0	0
Hainan Sheng	2023-09-01	26.4545	87.2194	125.918	1.66104	0.0335097	5.80561e-05	0.12371	-7.56228e-06	0.000132631	12.6538	20.7082	Southern	2.88462	0	4.80769	0	5.76923	4.32692	0.480769	6.73077	0	0	7.21154	1.92308	4.32692	0.480769	0	0	26.9231	0	0.480769	0	1.44231	0	0.961538	8.17308	0.961538	0	0.961538	3.36538	0	0
Hebei Sheng	2023-09-01	19.4249	67.183	134.627	1.48394	0.0437479	0.000122383	0.132047	0.000168762	0.000166683	30.8772	57.2863	Northern	1.92308	0	5	0.384615	4.23077	5	0	3.46154	0	0	10.7692	5	6.53846	10	0.769231	0	23.4615	0	0	0	1.15385	0	4.61538	7.30769	0	0	3.07692	3.46154	0	0
Henan Sheng	2023-09-01	22.3349	76.5626	115.097	1.60746	0.0442222	0.000109319	0.128853	0.000116695	0.000176464	28.0787	48.2124	Northern	0.574713	0	3.16092	0.574713	3.73563	7.75862	0.862069	1.43678	0	0	13.7931	2.29885	9.48276	21.2644	1.43678	0.574713	16.3793	0.287356	0	0	0.574713	0	5.45977	9.77011	2.01149	0	1.43678	3.44828	0.287356	0
Hubei Sheng	2023-09-01	22.5859	80.1819	108.431	1.54131	0.0398378	9.32906e-05	0.126942	5.05146e-05	0.000157116	20.1151	34.3612	Southern	0.743494	0	21.1896	1.11524	5.94796	7.43494	0.743494	1.85874	0	0	8.17844	3.34572	10.7807	6.3197	2.23048	0.743494	18.9591	0	0	0	7.43494	0	4.46097	7.0632	0	0	5.20446	6.69145	0.371747	0
Hunan Sheng	2023-09-01	24.3466	79.9051	111.767	1.81333	0.0383101	8.3064e-05	0.126204	2.69084e-05	0.000146317	22.5407	34.183	Southern	0.714286	0	21.7857	2.14286	7.5	6.42857	0	1.42857	0.714286	0	7.14286	0.714286	4.28571	0.357143	1.42857	1.07143	21.4286	0.714286	0	0	3.92857	0	2.5	8.21429	1.07143	0	3.21429	5.35714	0	0
Jiangsu Sheng	2023-09-01	23.7645	82.1735	107.38	2.13575	0.0443949	0.000122867	0.128223	7.3148e-05	0.000173391	21.6026	34.6681	Southern	2.64026	0	6.27063	3.9604	5.61056	4.9505	0	2.31023	1.9802	0	20.462	2.9703	7.26073	0	0.990099	1.32013	19.1419	0.990099	0	0	12.2112	0	3.63036	11.5512	2.31023	0	1.32013	7.59076	0	0
Jiangxi Sheng	2023-09-01	25.5341	82.6016	120.594	1.55419	0.0378828	8.08014e-05	0.126078	1.89917e-05	0.000151347	21.5506	36.7458	Southern	2.5641	0.3663	5.86081	0.732601	4.3956	5.12821	0.3663	2.9304	1.0989	0	12.0879	1.0989	6.59341	0	1.0989	0.3663	20.5128	0.3663	0	33.3333	12.8205	0	2.1978	13.1868	1.4652	0	3.2967	5.86081	0	0
Liaoning Sheng	2023-09-01	19.6085	66.532	139.015	1.98131	0.0426292	0.000104571	0.134498	0.000190262	0.000139993	20.0547	40.4612	Northern	2.50896	0.359712	5.7554	0.716846	11.828	8.60215	0	1.07527	1.79856	0.358423	14.6953	1.43369	5.37634	0	1.79856	3.23741	20.4301	1.43885	0	0	10.0358	0	2.15054	10.3943	1.79211	0	3.95683	5.01792	0	0
Nei Mongol Zizhiqu	2023-09-01	15.9535	50.9409	143.073	2.81632	0.0319892	7.35558e-05	0.136317	0.00012658	8.36751e-05	16.9563	39.0645	Northern	3.95683	1.09489	5.10949	3.23741	3.95683	11.1511	0.719424	0.719424	2.18978	0	9.71223	1.79856	8.99281	0.364964	0.729927	4.0146	17.6259	3.28467	0	0	16.1871	0	4.67626	10.7914	1.79856	0	10.219	3.23741	0	0
Ningxia Huizu Zizhiqu	2023-09-01	17.5083	60.3674	133.271	2.54096	0.0309365	8.88076e-05	0.12727	7.30581e-05	0.000107991	20.1646	49.7544	Northern	3.36134	1.96629	6.17978	2.80112	8.96359	3.92157	0.840336	0	2.52809	0	11.4846	2.2409	8.96359	3.93258	0.561798	8.42697	19.888	3.37079	0	0	13.4454	0.280112	5.60224	14.0056	1.68067	0	6.74157	2.52101	0.560224	0
Qinghai Sheng	2023-09-01	5.92388	59.4403	167.792	1.3813	0.0182673	5.90689e-05	0.121476	1.56616e-05	6.04758e-05	15.2401	30.6713	Northern	2.7027	2.77008	2.77008	2.97297	8.37838	4.32432	0.27027	3.25203	3.87812	0	15.1351	3.78378	16.7568	13.8504	0	7.75623	18.4282	2.49307	0	14.2857	7.02703	0	6.48649	13.7838	0.810811	0	4.15512	2.43243	0	0
Shaanxi Sheng	2023-09-01	18.0761	75.4739	113.757	1.58854	0.035773	9.02788e-05	0.127423	7.40036e-05	0.000129848	20.4482	39.4042	Northern	1.87793	6.87204	2.1327	7.04225	9.38967	4.22535	0.704225	2.11765	1.89573	0	24.6479	4.46009	17.8404	12.3223	1.18483	5.21327	28.7059	0.473934	0.234742	1.07527	7.74648	0.938967	4.92958	10.3286	1.17371	0	3.5545	4.46009	0	0
Shandong Sheng	2023-09-01	22.8915	70.9951	133.604	1.71733	0.0470844	0.000126418	0.130357	9.52871e-05	0.000185373	27.2917	48.9569	Northern	0.837989	11.2994	4.80226	10.0559	6.98324	6.70391	0.27933	2.51397	5.64972	0	29.0503	3.35196	14.8045	5.08475	4.80226	2.54237	27.3743	2.25989	0	0	8.65922	0.558659	7.26257	9.77654	1.39665	0	6.77966	2.7933	1.39665	0
Shanghai Shi	2023-09-01	25.3195	83.8775	101.973	2.71851	0.040385	0.000161086	0.127356	3.90093e-05	0.000164467	19.3958	29.6333	Southern	0.5386	2.3766	6.76417	24.237	7.54039	4.8474	0.179533	2.52708	2.92505	0	29.623	2.33393	7.54039	4.93601	5.30165	1.64534	26.1733	2.3766	0.5386	0.724638	4.12926	1.0772	5.74506	10.772	1.25673	0	10.0548	2.51346	1.6158	0
Shanxi Sheng	2023-09-01	17.2876	70.0725	128.267	1.31309	0.0387175	0.000106494	0.129328	0.000123767	0.000142337	28.5505	55.5472	Northern	1.40845	0.71599	9.7852	21.3615	7.277	5.86854	0.469484	3.38164	0.71599	0	29.3427	2.34742	9.38967	5.2506	1.90931	0.238663	28.744	5.01193	0.469484	0	4.92958	0.704225	7.74648	10.0939	2.11268	0.238663	6.68258	4.69484	1.40845	0
Sichuan Sheng	2023-09-01	14.2874	78.4316	126.672	0.936992	0.0283992	7.44276e-05	0.122336	3.20299e-05	0.000109979	21.0857	33.4923	Southern	1.36986	0.344828	7.93103	7.53425	6.50685	6.84932	0	4.22535	0	0	23.6301	3.08219	12.3288	5.51724	1.03448	1.03448	32.0423	3.7931	0	0.877193	10.9589	3.08219	9.24658	13.0137	2.39726	0	6.2069	4.10959	1.36986	0
Tianjin Shi	2023-09-01	22.5518	68.2616	128.604	1.63269	0.0496392	0.000184007	0.132437	0.000205228	0.000223152	34.4403	58.0069	Northern	1.49254	0	6.63265	4.97512	9.95025	7.46269	0.497512	2.55102	0	0.497512	17.4129	2.98507	7.46269	7.14286	0	1.02041	25	4.08163	0	1.5873	12.4378	0.995025	7.9602	13.9303	1.99005	0.510204	3.57143	5.47264	1.99005	0
Xinjiang Uygur Zizhiqu	2023-09-01	14.9052	43.9273	159.78	1.99101	0.0257261	6.7345e-05	0.131044	4.57685e-05	7.05046e-05	22.699	77.805	Northern	1.53257	0.392157	10.5882	4.5977	8.42912	6.51341	1.14943	3.52941	0	1.14943	13.41	2.29885	13.0268	11.7647	0	0	20	3.13725	0.383142	0	8.81226	0.766284	4.5977	11.1111	2.68199	0	1.17647	5.74713	1.91571	0
Xizang Zizhiqu	2023-09-01	4.3238	63.803	184.353	1.60662	0.0177566	5.76463e-05	0.118707	1.10974e-05	5.94184e-05	6.70256	14.633	Northern	2.42915	0	7.56303	3.23887	8.90688	3.64372	0.404858	4.11523	0	0	15.3846	2.42915	16.1943	7.98319	0.420168	1.68067	26.749	1.68067	0	3.2967	4.04858	1.21457	7.69231	17.8138	2.42915	0	3.78151	8.50202	1.61943	0
Yunnan Sheng	2023-09-01	18.9088	82.0583	137.252	0.840062	0.0291521	6.28621e-05	0.122403	2.39861e-05	9.98796e-05	14.48	23.6449	Southern	5.26316	0	5.41872	2.87081	11.9617	5.26316	1.43541	1.47059	0	0	11.0048	1.91388	10.0478	2.95567	0	8.37438	19.1176	1.97044	0	0.961538	2.87081	1.43541	11.9617	17.7033	3.34928	0	4.92611	7.17703	0.478469	0
Zhejiang Sheng	2023-09-01	24.6518	83.2595	115.503	1.41915	0.0367588	9.52918e-05	0.126367	2.94974e-05	0.000172674	18.0924	30.4164	Southern	0	0	0	0	0	33.3333	0	0	0	0	0	0	0	0	0	33.3333	0	0	0	0	33.3333	0	0	0	0	0	33.3333	0	0	0
Heilongjiang Sheng	2023-09-01	14.4315	70.2271	122.71	2.06102	0.0369002	7.0855e-05	0.141121	0.000298853	8.429e-05	12.7695	27.2191	Northern	0	0	0	0	100	100	0	0	0	0	0	0	0	0	0	100	0	0	0	0	0	0	0	0	0	0	0	0	0	0
Jilin Sheng	2023-09-01	16.9682	70.3525	136.114	2.00568	0.0372381	7.85218e-05	0.137219	0.00026935	0.000102784	13.5437	30.8673	Northern	0	0	0	0	33.3333	33.3333	0	0	0	0	0	0	0	0	0	33.3333	0	0	0	0	0	0	0	0	0	0	0	0	0	0
Anhui Sheng	2023-10-01	18.5394	70.6755	114.459	1.7691	0.0459508	0.000133762	0.125344	0.000134216	0.000164577	36.5138	64.0365	Southern	0	0	0	0	0	0	0	0	0	0	0	0	0	0	0	0	0	0	0	0	0	0	0	0	0	0	0	0	0	0
Beijing Shi	2023-10-01	13.308	56.1782	121.9	1.09593	0.0414162	0.000175233	0.132397	0.000646937	0.000176892	35.9253	66.721	Northern	0	0	100	0	0	0	0	0	0	0	0	0	0	0	0	0	0	0	0	0	0	0	0	0	0	0	0	0	0	0
Chongqing Shi	2023-10-01	16.7699	81.2805	73.1521	0.792564	0.0389882	0.000100741	0.121404	0.000103192	0.000104135	27.1408	40.1575	Southern	0	0	0	0	0	50	0	0	0	0	0	0	0	0	0	0	0	0	0	0	0	0	0	0	0	0	0	0	0	0
Fujian Sheng	2023-10-01	20.1486	79.1504	95.5396	1.37335	0.0399197	7.6616e-05	0.120478	3.53509e-05	0.000115488	17.5047	29.8603	Southern	0	0	0	0	9.09091	0	0	9.09091	0	0	9.09091	0	18.1818	36.3636	0	0	18.1818	0	0	0	18.1818	0	9.09091	27.2727	0	0	0	9.09091	0	0
Gansu Sheng	2023-10-01	7.46985	54.8197	120.728	1.71795	0.0252968	6.89778e-05	0.126449	0.000207379	7.18156e-05	21.7206	45.4562	Northern	0	0	0	25	0	0	0	25	0	0	25	0	25	25	0	0	0	0	0	0	0	0	0	25	0	0	0	0	0	0
Guangdong Sheng	2023-10-01	22.6837	81.468	105.105	1.89351	0.0423166	8.91612e-05	0.120194	5.67662e-05	0.000140772	21.0017	35.6856	Southern	0	0	40	0	20	40	0	0	0	0	20	0	0	20	0	20	20	0	0	0	0	0	0	20	0	0	0	0	0	0
Guangxi Zhuangzu Zizhiqu	2023-10-01	21.7637	77.3291	111.931	1.74043	0.0411305	7.3157e-05	0.120144	3.73726e-05	0.000128433	22.3756	36.6235	Southern	0	0	66.6667	0	0	33.3333	0	66.6667	0	0	0	0	0	0	0	0	0	0	0	0	0	0	0	33.3333	0	0	0	0	0	0
Guizhou Sheng	2023-10-01	16.8097	77.7028	87.473	1.63662	0.0360964	7.85381e-05	0.119682	2.61832e-05	0.000107635	18.6292	29.0906	Southern	0	0	46.1538	0	7.69231	7.69231	7.69231	23.0769	0	0	7.69231	0	7.69231	0	0	0	15.3846	0	0	0	0	0	7.69231	15.3846	0	0	0	7.69231	0	0
Hainan Sheng	2023-10-01	25.0804	86.8921	99.8111	2.52534	0.0375774	6.35355e-05	0.119442	2.26426e-05	0.000117331	14.8597	24.4911	Southern	0	0	10	0	10	5	0	5	0	0	10	0	10	0	0	5	25	5	0	0	0	0	0	25	5	0	5	0	0	0
Hebei Sheng	2023-10-01	12.9756	53.6968	120.785	1.65167	0.0432037	0.000183104	0.131417	0.000509012	0.000166167	44.7941	82.2314	Northern	0	0	0	0	9.52381	14.2857	0	4.7619	0	0	14.2857	9.52381	0	0	4.7619	4.7619	9.52381	0	0	0	4.7619	0	0	23.8095	0	0	9.52381	4.7619	0	0
Henan Sheng	2023-10-01	17.2786	68.2357	112.742	1.61328	0.0447358	0.000168402	0.125602	0.000326514	0.000193146	47.2275	81.3172	Northern	3.0303	0	15.1515	0	6.06061	12.1212	0	12.1212	0	0	15.1515	0	9.09091	0	0	15.1515	18.1818	0	0	0	9.09091	0	0	24.2424	3.0303	0	9.09091	3.0303	0	0
Hubei Sheng	2023-10-01	17.4201	75.8454	97.8561	1.35816	0.0424586	9.97493e-05	0.122866	0.000172954	0.000142963	37.964	59.7609	Southern	0	0	8.88889	4.44444	13.3333	8.88889	0	2.22222	0	0	4.44444	0	13.3333	17.7778	6.66667	20	24.4444	4.44444	0	0	20	0	2.22222	17.7778	2.22222	0	6.66667	2.22222	0	0
Hunan Sheng	2023-10-01	19.3492	74.3875	97.6337	1.57781	0.0432265	8.85312e-05	0.12105	9.3506e-05	0.000135113	34.4936	49.0791	Southern	0	3.63636	7.27273	7.27273	0	3.63636	0	1.81818	7.27273	0	12.7273	3.63636	18.1818	32.7273	3.63636	5.45455	36.3636	3.63636	0	0	23.6364	0	3.63636	16.3636	3.63636	1.81818	5.45455	9.09091	1.81818	0
Jiangsu Sheng	2023-10-01	18.3599	71.2854	117.99	2.12861	0.0473175	0.000158084	0.127015	0.000147365	0.000165759	32.692	57.147	Southern	0	6.38298	6.38298	14.8936	14.8936	4.25532	0	4.25532	6.38298	0	14.8936	0	14.8936	10.6383	10.6383	8.51064	19.1489	0	0	0	14.8936	0	2.12766	36.1702	4.25532	0	2.12766	4.25532	0	0
Jiangxi Sheng	2023-10-01	20.102	75.325	102.498	1.55147	0.0437536	8.9209e-05	0.12149	5.93425e-05	0.000130205	32.759	52.9529	Southern	0	9.30233	6.97674	9.30233	13.9535	4.65116	0	11.6279	2.32558	0	18.6047	2.32558	4.65116	2.32558	9.30233	0	27.907	2.32558	0	0	9.30233	0	4.65116	30.2326	6.97674	0	0	6.97674	0	0
Liaoning Sheng	2023-10-01	12.3435	59.1599	111.411	2.04991	0.0437463	0.000122807	0.136835	0.000485941	0.000120026	30.5569	55.1582	Northern	0	5.26316	21.0526	8.77193	7.01754	0	0	7.01754	3.50877	0	19.2982	0	22.807	5.26316	10.5263	1.75439	17.5439	1.75439	0	0	10.5263	0	5.26316	24.5614	1.75439	0	5.26316	1.75439	0	0
Nei Mongol Zizhiqu	2023-10-01	8.02232	45.6485	112.118	2.69241	0.0317545	7.01752e-05	0.136204	0.000333656	6.68945e-05	21.3516	49.5898	Northern	0	0	33.3333	13.3333	5	11.6667	0	3.33333	0	0	13.3333	5	8.33333	1.66667	0	1.66667	31.6667	1.66667	0	0	1.66667	0	10	10	1.66667	0	6.66667	1.66667	0	0
Ningxia Huizu Zizhiqu	2023-10-01	10.4944	61.4656	114.199	1.88613	0.0301745	9.98417e-05	0.126142	0.000304962	9.7546e-05	23.9602	52.3989	Northern	2.43902	2.43902	7.31707	12.1951	21.9512	4.87805	0	9.7561	2.43902	2.43902	9.7561	2.43902	9.7561	2.43902	0	7.31707	36.5854	0	0	0	12.1951	0	7.31707	17.0732	4.87805	0	9.7561	4.87805	0	0
Qinghai Sheng	2023-10-01	-3.72429	61.5287	147.982	1.55273	0.0167721	5.50169e-05	0.121146	5.44663e-05	5.1043e-05	15.5184	27.2009	Northern	0	0	2.82686	12.3675	4.24028	0.706714	0	0.706714	3.88693	3.18021	27.9152	20.4947	16.2544	1.41343	1.06007	12.3675	63.9576	9.18728	0	0	13.7809	0.353357	45.2297	4.947	1.41343	1.06007	13.7809	1.06007	0.353357	0
Shaanxi Sheng	2023-10-01	12.2255	71.5004	100.951	1.3561	0.034067	0.000101487	0.124502	0.000316288	0.000113593	27.8667	52.6061	Northern	0.363636	0	1.09091	11.6364	3.63636	1.45455	0	1.81818	2.54545	5.45455	25.0909	15.2727	22.5455	0.363636	0.363636	7.27273	55.2727	15.2727	0	0.843882	34.1818	0.363636	49.0909	4.72727	1.81818	2.90909	14.1818	2.18182	0.363636	0
Shandong Sheng	2023-10-01	17.7016	57.216	121.186	2.07171	0.0478973	0.000199351	0.129556	0.000278341	0.000194395	38.6035	76.6296	Northern	0	0.384615	6.53846	8.84615	3.84615	1.15385	0.769231	0.769231	0.769231	3.46154	27.6923	6.53846	25.7692	1.15385	0.384615	2.30769	56.9231	13.0769	0.384615	0.429185	50	0	55.7692	4.61538	1.15385	0.384615	10.3846	4.23077	1.15385	0
Shanghai Shi	2023-10-01	19.7538	74.5681	101.32	2.93471	0.043541	0.000203469	0.125639	9.74477e-05	0.000139775	24.2551	41.0024	Southern	0.46729	0	12.2066	8.41121	7.00935	4.20561	0	0.46729	0	3.27103	21.4953	7.47664	22.8972	0	0	4.69484	55.6075	9.85915	0	2.33645	42.9907	0.46729	51.4019	7.94393	4.20561	0	12.6761	4.20561	0	0
Shanxi Sheng	2023-10-01	11.257	57.609	119.168	1.3445	0.0371189	0.000144204	0.127484	0.000452526	0.000139215	39.9387	81.9818	Northern	0	0	0	2.38095	11.9048	9.52381	0	2.38095	2.38095	0	9.52381	0	9.52381	7.14286	0	7.14286	16.6667	4.7619	0	0	4.7619	0	2.38095	19.0476	0	0	2.38095	7.14286	0	0
Sichuan Sheng	2023-10-01	8.66719	78.44	102.252	0.918405	0.0268318	7.21893e-05	0.118468	5.75651e-05	7.70635e-05	24.3487	37.532	Southern	0	0	0	2.63158	0	13.1579	0	5.26316	0	0	7.89474	0	10.5263	0	0	0	23.6842	0	2.63158	0	10.5263	2.63158	2.63158	21.0526	5.26316	0	7.89474	13.1579	2.63158	0
Tianjin Shi	2023-10-01	16.3226	55.3728	116.057	1.80394	0.0494988	0.00028908	0.13244	0.000452548	0.000200878	49.3879	88.2124	Northern	0	0	0	0	15.3846	17.9487	0	2.5641	0	0	2.5641	0	7.69231	0	0	0	20.5128	0	0	0	5.12821	0	0	15.3846	10.2564	0	7.69231	20.5128	2.5641	0
Xinjiang Uygur Zizhiqu	2023-10-01	8.15194	44.4485	126.616	1.66668	0.0256069	6.2048e-05	0.130801	0.000176316	6.23914e-05	24.956	78.7575	Northern	1.13636	0	0	1.13636	1.13636	0	0	5.68182	1.13636	0	3.40909	9.09091	31.8182	0	0	0	14.7727	0	0	0	0	0	1.13636	6.81818	0	0	2.27273	0	1.13636	0
Xizang Zizhiqu	2023-10-01	-3.84102	59.0034	162.95	1.59409	0.0148968	5.26542e-05	0.117408	3.72182e-05	5.43217e-05	7.9535	16.6963	Northern	1.14943	0	40.2299	1.14943	4.5977	8.04598	1.14943	16.092	0	0	2.29885	1.14943	9.1954	0	0	0	12.6437	0	0	0	1.14943	0	1.14943	14.9425	1.14943	0	1.14943	10.3448	0	0
Yunnan Sheng	2023-10-01	16.0681	81.7117	113.255	0.903994	0.0291352	5.91367e-05	0.117729	1.54948e-05	8.67045e-05	14.597	22.5299	Southern	0	0	6.06061	1.0101	10.101	3.0303	0	8.08081	0	0	5.05051	0	16.1616	3.0303	0	0	19.1919	0	0	0	0	0	3.0303	11.1111	3.0303	0	3.0303	10.101	0	0
Zhejiang Sheng	2023-10-01	18.753	75.3902	97.91	1.46256	0.0414221	0.000112111	0.122839	4.8199e-05	0.000139335	24.8375	42.2052	Southern	0.526316	0	2.63158	1.05263	5.78947	4.21053	0.526316	6.84211	0	0	11.0526	5.26316	23.1579	28.9474	6.31579	0	17.8947	0	0	0	1.05263	0	3.68421	6.31579	0.526316	0	1.57895	7.89474	0	0
Heilongjiang Sheng	2023-10-01	5.90565	60.8859	96.4027	2.21857	0.0379704	6.93428e-05	0.147304	0.000748085	7.27476e-05	24.4507	45.9125	Northern	0	0	4.61538	3.07692	5.12821	8.20513	0	7.69231	0.512821	0	13.8462	2.05128	21.0256	17.4359	6.15385	0	16.4103	0	0	0	0	0	4.61538	13.3333	0	0	5.64103	5.64103	0	0
Jilin Sheng	2023-10-01	8.70594	59.6499	109.914	2.13529	0.0397125	8.88575e-05	0.141826	0.000539499	9.22277e-05	25.4213	49.5291	Northern	0.392157	0	27.0588	1.17647	4.31373	7.45098	0	6.66667	2.7451	0	13.3333	6.66667	21.5686	1.17647	6.27451	1.17647	15.6863	0.392157	0	0	0.784314	0	6.27451	8.23529	1.56863	0	6.66667	5.88235	1.56863	0
Anhui Sheng	2023-11-01	11.4743	63.2625	96.1448	2.1166	0.043875	0.000169499	0.128357	0.000485363	0.00013813	41.985	79.9299	Southern	0	0	27.9412	2.45098	6.37255	7.35294	0.490196	5.88235	0.980392	0	12.2549	6.86275	8.33333	0	1.96078	2.45098	14.2157	1.96078	0	0	1.47059	0	6.37255	12.2549	1.96078	0	1.96078	10.7843	0	0
Beijing Shi	2023-11-01	1.57988	45.5984	79.8549	1.56393	0.0381171	0.000194512	0.1447	0.00149024	0.000118097	28.824	60.1428	Northern	0	0	16.2921	0.561798	10.6742	6.74157	0.561798	12.3596	1.1236	0	12.3596	1.68539	5.05618	0.561798	1.1236	1.1236	17.4157	0	0	0	3.37079	0	1.68539	13.4831	3.93258	0	1.68539	6.17978	1.68539	0
Chongqing Shi	2023-11-01	12.4998	77.9031	70.0861	0.909108	0.0391207	0.000102527	0.124082	0.000223009	0.000126714	42.7603	63.9567	Southern	0	0	16.2393	0.854701	3.4188	15.3846	0	8.54701	0	0	8.54701	1.7094	11.9658	0	3.4188	2.5641	14.5299	0.854701	0	0	4.2735	0	0.854701	18.8034	0.854701	0	2.5641	9.40171	0.854701	0
Fujian Sheng	2023-11-01	15.7953	72.6217	103.853	1.23959	0.038427	8.35598e-05	0.115713	0.000165332	0.000110565	22.0347	41.5888	Southern	0	0	8.82353	2.94118	7.84314	9.80392	0.980392	9.80392	0.980392	0	6.86275	2.94118	11.7647	0.980392	5.88235	5.88235	13.7255	1.96078	0	0	17.6471	0	1.96078	12.7451	2.94118	0	12.7451	3.92157	0	0
Gansu Sheng	2023-11-01	-0.275408	43.6355	97.9205	2.17563	0.0253641	6.90149e-05	0.132261	0.000397022	7.64339e-05	33.3974	83.151	Northern	0.714286	0	5.71429	5.71429	7.85714	12.1429	0	3.57143	1.42857	0	15	2.14286	13.5714	1.42857	0.714286	6.42857	21.4286	0.714286	0	0	21.4286	0	2.14286	12.8571	2.14286	0	19.2857	6.42857	0	0
Guangdong Sheng	2023-11-01	19.1586	74.9094	110.437	1.76592	0.040002	0.000107181	0.114391	7.87069e-05	0.000138296	28.2504	54.377	Southern	0.625	0.625	5.625	10	7.5	7.5	0	4.375	2.5	0.625	15	6.875	13.125	11.25	6.875	6.25	14.375	4.375	0	0	20	0	7.5	12.5	2.5	1.25	6.875	10	0.625	0
Guangxi Zhuangzu Zizhiqu	2023-11-01	17.8789	77.5663	93.2229	1.6268	0.0404535	8.40198e-05	0.115134	6.41477e-05	0.000124744	31.944	55.4242	Southern	0.434783	3.91304	3.91304	12.1739	6.08696	3.47826	0.434783	13.4783	2.6087	0.869565	15.2174	4.78261	17.3913	16.5217	9.13043	7.82609	13.913	1.30435	0	0	19.5652	0	11.3043	12.6087	4.78261	0.434783	7.3913	5.65217	5.65217	0
Guizhou Sheng	2023-11-01	12.7731	77.9867	74.2239	1.52582	0.0361953	8.32358e-05	0.117698	0.000119595	0.000122284	30.255	46.4826	Southern	0	5.79151	4.2471	6.56371	4.6332	9.65251	0.3861	13.1274	4.6332	0	17.7606	1.5444	15.0579	13.5135	12.3552	6.17761	18.5328	2.3166	0	0	11.1969	0	6.94981	18.1467	2.7027	0.772201	6.17761	10.8108	1.5444	0
Hainan Sheng	2023-11-01	22.9381	81.3527	114.232	2.83392	0.0357018	5.79741e-05	0.114393	1.8976e-05	9.68469e-05	15.786	36.6008	Southern	0	4.38247	3.98406	11.1554	6.3745	6.3745	0	12.749	4.38247	0	21.1155	3.58566	15.1394	5.17928	9.56175	2.39044	18.3267	3.18725	0	0	9.96016	0	9.96016	19.9203	3.58566	0	10.757	11.1554	1.19522	0
Hebei Sheng	2023-11-01	1.26728	47.7608	82.4909	2.0943	0.0398802	0.000199914	0.143721	0.00121338	0.000107244	45.4184	84.3497	Northern	0	2.12014	14.4876	3.88693	6.71378	4.947	0.353357	9.21986	0.706714	0	20.8481	2.4735	14.4876	2.82686	2.4735	0	20.922	1.76678	0	0	8.12721	0	7.06714	18.3746	2.82686	0	6.71378	11.6608	2.4735	0
Henan Sheng	2023-11-01	9.20847	57.1454	86.7189	2.0367	0.0421342	0.000189483	0.133086	0.000679106	0.000144138	50.2867	90.6357	Northern	0.492611	0.492611	7.38916	5.41872	5.91133	6.40394	0.985222	10.8374	0.492611	0	18.7192	3.94089	13.7931	3.94089	0	0	23.1527	4.92611	0	0	6.40394	0	5.41872	17.734	5.41872	0	4.92611	7.88177	1.47783	0
Hubei Sheng	2023-11-01	11.3011	70.3861	85.3991	1.63063	0.0403078	0.000107564	0.126082	0.000423827	0.000131748	41.3789	72.901	Southern	0	0	0	0	0	0	0	0	0	0	0	0	0	0	0	0	0	0	0	0	0	0	0	0	0	0	0	0	0	0
Hunan Sheng	2023-11-01	13.966	74.4185	84.553	1.49797	0.0421292	9.78945e-05	0.119464	0.000232757	0.000136196	38.8021	62.5564	Southern	0	0	0	0	0	0	0	0	0	0	0	0	0	0	0	0	0	0	0	0	0	0	0	0	0	0	0	0	0	0
Jiangsu Sheng	2023-11-01	11.0865	63.9454	93.2671	2.82031	0.0456195	0.000236266	0.131002	0.000473091	0.000137758	41.0263	75.4484	Southern	0	0	0	0	0	0	0	0	0	0	0	0	0	0	0	0	100	0	0	0	0	0	0	50	0	0	0	0	0	0
Jiangxi Sheng	2023-11-01	14.9069	72.4176	98.8752	1.43849	0.0423148	0.000101751	0.118849	0.000256955	0.000129962	33.1341	64.3588	Southern	0	0	0	0	0	0	0	0	0	0	0	0	0	0	0	0	0	0	0	0	0	0	0	0	0	0	0	0	0	0
Liaoning Sheng	2023-11-01	-1.13186	59.7838	71.3131	2.49206	0.0398695	0.000152586	0.150386	0.00131431	8.68642e-05	32.6957	52.8699	Northern	0	0	0	0	0	0	0	0	0	0	0	0	0	0	0	0	0	0	0	0	0	0	0	0	0	0	0	0	0	0
Nei Mongol Zizhiqu	2023-11-01	-6.19765	50.1866	71.6528	3.3646	0.030722	6.74385e-05	0.14917	0.000683434	4.4249e-05	22.0714	58.3125	Northern	0	0.526316	0	2.10526	10	3.68421	0	1.05263	0	0	5.78947	1.05263	5.26316	1.05263	0	1.05263	17.3684	1.05263	0	0	9.47368	0	2.10526	8.42105	0	0	3.68421	3.68421	1.05263	0
Ningxia Huizu Zizhiqu	2023-11-01	1.53733	41.5421	96.055	2.44483	0.0301258	0.000107644	0.13477	0.000598155	8.72209e-05	30.1077	81.6273	Northern	3.10881	0	0	1.5544	5.69948	2.59067	0.518135	2.59067	0	1.03627	9.32642	3.62694	11.399	0	1.03627	1.03627	24.8705	2.07254	0	0	7.25389	0	5.18135	9.32642	0	0	8.80829	10.3627	0.518135	0
Qinghai Sheng	2023-11-01	-9.29697	46.8294	120.026	2.03672	0.0167193	5.01195e-05	0.127412	0.00012568	4.78436e-05	21.6151	53.9454	Northern	5.08475	0	0	2.11864	7.62712	12.7119	0	2.9661	0	0.423729	5.9322	5.9322	7.20339	0	0	3.38983	21.6102	1.27119	0	0	10.5932	0.423729	2.54237	12.2881	1.69492	0	6.35593	10.5932	1.69492	0
Shaanxi Sheng	2023-11-01	4.78116	56.0247	86.0927	1.78066	0.0329874	0.000111649	0.133125	0.000693232	0.000110479	40.8088	84.7576	Northern	2.1978	0	0	3.2967	7.69231	4.3956	0	3.2967	0	1.0989	9.89011	3.84615	8.24176	1.0989	3.84615	1.64835	21.978	0.549451	0	0	16.4835	1.0989	6.04396	8.79121	0	0	6.59341	3.2967	0.549451	0
Shandong Sheng	2023-11-01	7.62344	54.9528	86.5413	2.5929	0.0441447	0.000230985	0.138997	0.000795099	0.000132125	39.8949	80.1224	Northern	0.78125	0	37.5	3.90625	8.59375	2.34375	0.78125	7.03125	0	0	4.6875	7.8125	7.8125	0	1.5625	0	19.5312	0	0	0	17.1875	1.5625	7.8125	4.6875	1.5625	0	0.78125	7.8125	0	0
Shanghai Shi	2023-11-01	13.836	68.4491	97.9322	3.43351	0.0451428	0.000305669	0.12616	0.000345091	0.000132599	33.3543	61.0626	Southern	1.40845	0	12.2066	1.40845	8.4507	4.22535	0.469484	6.57277	0	0	7.98122	4.22535	5.6338	2.34742	0	0	25.3521	0	0	0	2.8169	0	0	11.7371	0.469484	0	0	5.16432	0.938967	0
Shanxi Sheng	2023-11-01	1.69855	43.1208	89.873	2.13408	0.034989	0.000153675	0.138209	0.00096368	9.31317e-05	35.1524	88.8956	Northern	0.789474	0	6.57895	0.526316	5.78947	4.73684	0.263158	2.89474	0	0.263158	8.68421	2.10526	9.47368	21.0526	0	0	22.1053	0	0	0	6.05263	0	4.47368	6.05263	0.526316	0	1.84211	2.63158	0	0
Sichuan Sheng	2023-11-01	4.14194	65.4956	100.149	1.0174	0.0261785	7.11418e-05	0.121879	0.000170591	0.000104695	37.9442	59.1796	Southern	1.5873	0	6.87831	0.793651	5.29101	5.02646	0	2.91005	0.26455	0	12.4339	2.91005	10.8466	16.6667	1.85185	0	20.3704	0	0	0	4.49735	0.26455	3.96825	8.73016	2.38095	0	2.6455	2.6455	0	0
Tianjin Shi	2023-11-01	4.4694	49.1993	82.8553	2.40349	0.0440621	0.000286773	0.143884	0.00117439	0.000121723	41.9728	79.3635	Northern	2.00501	0	15.5388	2.25564	6.76692	10.0251	0.501253	1.75439	0.501253	0.250627	8.02005	4.7619	8.77193	2.50627	3.50877	0.75188	19.7995	0	0.250627	0	8.77193	0.250627	3.25815	8.77193	0.75188	0	6.76692	4.01003	0.250627	0
Xinjiang Uygur Zizhiqu	2023-11-01	-0.847027	46.1312	88.3689	1.73992	0.0261995	5.95828e-05	0.130524	0.000353004	5.77415e-05	39.0876	108.417	Northern	0.724638	0	19.0821	2.17391	5.07246	8.21256	0.966184	1.20773	1.44928	0	8.9372	4.34783	3.86473	0	1.69082	0.966184	22.7053	0.241546	0	0	17.1498	0.483092	5.31401	8.21256	0.241546	0	3.62319	4.58937	0.241546	0
Xizang Zizhiqu	2023-11-01	-10.131	53.5029	134.874	1.35053	0.0147164	4.6729e-05	0.120783	7.28808e-05	5.33846e-05	11.7241	23.876	Northern	1.39442	0	8.96414	1.79283	6.57371	4.38247	0.796813	2.78884	1.39442	0	10.3586	1.79283	8.96414	0.398406	1.59363	0.59761	23.506	0.199203	0.398406	0	23.506	0.199203	3.78486	10.3586	0.996016	0	1.99203	3.98406	0.796813	0
Yunnan Sheng	2023-11-01	12.958	73.7007	112.003	0.909616	0.0286654	5.9869e-05	0.114453	5.94311e-05	0.000100354	19.4507	30.676	Southern	1.16034	0.152439	11.2805	1.58228	18.8819	10.1266	0.949367	3.27004	2.13415	0.105485	8.96624	2.32068	7.70042	0.152439	4.72561	0.304878	31.1181	1.21951	0	7.07692	15.5063	0	3.16456	12.7637	1.37131	0	2.28659	5.90717	0.738397	0
Zhejiang Sheng	2023-11-01	13.274	68.1639	99.6	1.54976	0.0405662	0.00014219	0.121211	0.000305647	0.000119407	29.9312	58.0154	Southern	1.55729	0.330579	5.78512	0.778643	16.9077	8.0089	1.00111	4.11568	2.64463	0.667408	9.23248	1.33482	8.0089	0.495868	1.81818	0.826446	31.7019	4.46281	0	3.42857	13.5706	0	3.33704	11.0122	1.11235	0	3.63636	4.56062	0.667408	0
Heilongjiang Sheng	2023-11-01	-9.78116	69.3576	53.1441	2.27237	0.0360445	0.000105239	0.162535	0.00109328	5.19142e-05	32.1344	46.4763	Northern	1.64141	0	4.74453	2.27273	11.4899	5.68182	0.631313	4.29293	4.19708	0.378788	7.44949	2.39899	7.95455	1.64234	2.91971	2.91971	31.4394	4.56204	0	4.3956	15.2778	0.126263	3.78788	9.34343	0.757576	0	7.66423	4.92424	0	0
Jilin Sheng	2023-11-01	-5.32633	68.4767	60.3355	2.52887	0.0364237	0.000121499	0.1559	0.000828453	6.8119e-05	29.2354	43.2974	Northern	1.57195	0.163132	1.79445	2.41838	8.948	6.04595	0.604595	4.83676	2.28385	0.846433	9.43168	2.78114	8.948	6.36215	0.652529	5.38336	28.6578	2.28385	0.241838	1.2	15.2358	0.120919	4.95768	8.58525	1.9347	0	6.68842	5.68319	0.120919	0
Anhui Sheng	2023-12-01	4.45182	65.7602	81.2215	1.95595	0.0477291	0.000161092	0.133001	0.000738952	0.000140374	59.9678	91.1596	Southern	2.16263	4.15301	1.74863	5.70934	10.7266	5.27682	0.259516	5.06912	5.68306	0.778547	11.0727	8.21799	13.3218	19.3443	1.42077	7.21311	41.3825	2.62295	0	4.55446	13.9273	0.519031	7.52595	10.2941	1.55709	0.765027	4.80874	7.09343	0.519031	0
Beijing Shi	2023-12-01	-6.01165	52.1549	67.7511	1.30555	0.0407621	0.000266771	0.156097	0	0.000113528	40.9038	79.4124	Northern	1.80412	10.8378	1.46042	9.72938	13.2732	9.21392	0.451031	5.67376	8.68563	0.837629	19.0077	7.40979	12.8866	8.76249	4.84243	3.30515	46.383	1.69101	0	2.93367	11.018	0.64433	7.66753	11.0825	1.61082	0.999231	4.99616	7.86082	1.03093	0
Chongqing Shi	2023-12-01	7.13706	77.1898	62.3284	0.806767	0.0428471	9.04888e-05	0.12989	0.000373353	0.000133566	63.7943	85.641	Southern	1.31988	8.94009	7.09677	10.101	12.5776	8.30745	0.388199	6.10413	8.29493	1.2432	28.4161	6.98758	12.8882	2.30415	10.5069	2.02765	37.9713	2.85714	0.0776398	3.71567	8.69565	0.698758	8.85093	11.4907	2.01863	0.276498	8.20276	10.0932	1.5528	0
Fujian Sheng	2023-12-01	11.1014	73.7128	85.3884	1.28844	0.040115	8.23424e-05	0.115959	0.00036608	0.000111922	25.425	40.7691	Southern	0.326158	3.58232	8.91768	11.0241	8.6758	6.13177	0.652316	5.02915	6.09756	0.521853	30.0065	5.28376	10.698	5.03049	10.5183	0.762195	39.1399	3.42988	0	2.38411	8.34964	1.30463	12.0678	10.698	2.15264	0.0762195	11.128	11.8069	2.73973	0
Gansu Sheng	2023-12-01	-5.48446	42.265	84.7852	2.1016	0.0257112	5.7239e-05	0.144017	0.00113443	7.14571e-05	40.9517	90.4583	Northern	0.349895	0.546875	2.65625	15.6753	6.71798	5.59832	0.559832	5.65428	2.73438	0.839748	29.7411	6.43807	13.436	3.98438	5.54688	0.9375	39.8223	6.79687	0.069979	1.80995	11.1267	1.46956	17.4248	9.44717	2.16935	0.46875	13.8281	7.97761	3.0091	0
Guangdong Sheng	2023-12-01	14.6135	70.4436	93.0316	2.03965	0.042058	0.000106205	0.113371	0.00026282	0.000125563	30.4635	53.5963	Southern	1.2021	0.166667	3.66667	12.1713	9.01578	4.73328	0.52592	4.78677	1.5	0.901578	26.8971	7.58828	11.9459	1.75	1.58333	0.75	38.2071	6.58333	0	2.32919	14.5755	1.4275	20.3606	8.71525	2.855	1.33333	12.9167	4.43276	3.53118	0
Guangxi Zhuangzu Zizhiqu	2023-12-01	13.0548	73.002	84.3055	1.94167	0.0429594	7.58868e-05	0.115137	0.000180073	0.000130808	35.496	57.6244	Southern	1.08696	0	4.31837	9.62733	10.0932	4.42547	0.621118	4.01786	0.592718	1.39752	23.7578	8.22981	14.2081	2.96359	0.762066	0.84674	39.5536	4.99577	0.0776398	2.77372	12.1894	2.25155	21.5062	13.1211	3.57143	1.27011	7.95936	5.59006	2.32919	0
Guizhou Sheng	2023-12-01	7.70089	75.7794	70.2757	1.6915	0.0388901	8.36701e-05	0.120983	0.000324698	0.000131946	38.2308	53.1126	Southern	0.681959	0	11.2005	9.9194	9.48543	4.33974	0.371978	2.86554	0.469484	0.99194	15.4371	4.89771	13.3292	4.5607	1.945	1.20724	37.6194	6.77398	0.0619963	1.70732	15.0651	1.23993	15.6231	12.0893	2.54185	0.335345	5.16432	4.46373	1.79789	0
Hainan Sheng	2023-12-01	20.2401	81.4074	89.4404	2.93796	0.03969	5.71561e-05	0.112292	-1.02601e-05	9.10091e-05	16.9927	38.5641	Southern	0.85592	0	7.50774	7.34665	8.20257	3.70899	0.713267	4.62046	0.309598	0.499287	14.5506	2.85307	12.6248	5.34056	1.78019	2.24458	31.6832	4.17957	0	3.67454	13.98	1.28388	17.475	12.6961	2.42511	0.0773994	3.63777	5.92011	2.06847	0
Hebei Sheng	2023-12-01	-6.46091	53.7381	71.0127	2.05448	0.04231	0.000234902	0.154145	0.00165942	0.000117443	59.298	96.7337	Northern	0.642055	0	2.86225	2.72873	9.14928	3.45104	0.722311	3.83562	0.178891	0.321027	14.7673	3.5313	12.7608	2.50447	3.22004	6.35063	32.968	3.39893	0	2.57576	9.4703	0.642055	14.687	12.8411	2.16693	0.0894454	9.12343	4.25361	0.882825	0
Henan Sheng	2023-12-01	1.79621	61.2507	82.6751	2.03742	0.0468046	0.000163476	0.138406	0.00109613	0.000167506	67.1291	99.7546	Northern	0	0	0	0	0	0	0	0	0	0	0	0	0	0	0	0	0	0	0	0	0	0	0	0	0	0	0	0	0	0
Hubei Sheng	2023-12-01	5.07608	71.1095	78.5464	1.47873	0.0446591	0.000102814	0.131618	0.000631146	0.000142777	60.6066	85.0391	Southern	0	0	0	0	0	0	0	0	0	0	0	0	0	0	0	0	0	0	0	0	0	0	0	0	0	0	0	0	0	0
Hunan Sheng	2023-12-01	7.7419	71.818	77.4395	1.69992	0.0459704	9.63603e-05	0.122771	0.000460817	0.000136787	54.8987	74.7294	Southern	0	0	0	0	0	0	0	0	0	0	0	0	0	0	0	0	0	0	0	0	0	0	0	0	0	0	0	0	0	0
Jiangsu Sheng	2023-12-01	3.86815	65.8599	79.0676	2.54103	0.0489278	0.000238437	0.136328	0.000776383	0.000132867	58.4062	89.2272	Southern	0	0	0	0	0	0	0	0	0	0	0	0	0	0	0	0	0	0	0	0	0	0	0	0	0	0	0	0	0	0
Jiangxi Sheng	2023-12-01	8.62677	71.1274	83.7117	1.6404	0.0449574	0.000103016	0.12108	0.000494654	0.000130393	42.9874	67.3472	Southern	0	0	0	0	0	0	0	0	0	0	0	0	0	0	0	0	0	0	0	0	0	0	0	0	0	0	0	0	0	0
Liaoning Sheng	2023-12-01	-8.62237	55.9336	63.8256	2.56849	0.0418441	0.000153475	0.162843	0	8.23298e-05	46.447	73.8773	Northern	0	0	0	0	0	0	0	0	0	0	0	0	0	0	0	0	0	0	0	0	0	0	0	0	0	0	0	0	0	0
Nei Mongol Zizhiqu	2023-12-01	-13.8308	56.9746	59.4185	3.13598	0.0311392	6.41421e-05	0.163728	0.00191579	4.83224e-05	34.7355	73.1083	Northern	0	0	0	0	0	0	0	0	0	0	0	0	0	0	0	0	0	0	0	0	0	0	0	0	0	0	0	0	0	0
Ningxia Huizu Zizhiqu	2023-12-01	-3.97095	40.8561	85.2114	2.46398	0.0304516	9.87351e-05	0.144615	0.00141696	8.20104e-05	42.7577	97.9826	Northern	0	0	38.4615	0	7.69231	7.69231	0	7.69231	0	0	15.3846	0	15.3846	23.0769	0	0	7.69231	0	0	0	0	0	0	23.0769	7.69231	0	0	15.3846	0	0
Qinghai Sheng	2023-12-01	-12.5891	43.7029	103.372	2.25246	0.0164193	3.94123e-05	0.137967	0.000320241	4.42763e-05	23.0063	50.2437	Northern	0	0	98.8372	0	3.48837	6.97674	0	0	0	0	1.16279	3.48837	10.4651	4.65116	0	0	15.1163	0	0	0	0	0	2.32558	10.4651	0	0	0	3.48837	0	0
Shaanxi Sheng	2023-12-01	-1.23309	57.9277	79.4308	1.70948	0.0345415	0.000107693	0.140714	0.00104768	0.000121322	63.4384	105.173	Northern	0	0	47.8261	2.17391	13.0435	13.0435	0	13.0435	0	0	2.17391	4.34783	17.3913	0	0	2.17391	13.0435	0	2.17391	0	2.17391	0	4.34783	15.2174	4.34783	0	2.17391	10.8696	0	0
Shandong Sheng	2023-12-01	-0.454798	60.3206	75.4794	2.59663	0.0491862	0.000238901	0.146209	0.00123488	0.00014889	62.901	100.269	Northern	0	0	42.1053	5.26316	5.26316	21.0526	0	0	5.26316	0	5.26316	0	21.0526	0	0	0	26.3158	0	0	0	15.7895	0	10.5263	26.3158	5.26316	0	5.26316	10.5263	0	0
Shanghai Shi	2023-12-01	6.61901	69.9624	80.9688	3.09756	0.0485694	0.000333466	0.130532	0.000474937	0.000116536	48.4524	75.6464	Southern	0	0	33.3333	4.54545	9.09091	9.09091	0	4.54545	0	0	0	0	13.6364	0	4.7619	4.7619	36.3636	0	0	0	4.54545	0	4.54545	27.2727	0	0	4.7619	9.09091	0	0
Shanxi Sheng	2023-12-01	-5.74308	51.1802	78.8099	2.02813	0.0355686	0.000168444	0.147328	0.00184027	0.000107729	57.1783	107.784	Northern	3.63636	0	16.3636	1.81818	10.9091	14.5455	0	1.81818	1.81818	0	3.63636	0	27.2727	0	1.81818	1.81818	30.9091	0	0	0	52.7273	0	1.81818	25.4545	1.81818	0	5.45455	12.7273	0	0
Sichuan Sheng	2023-12-01	-0.285689	64.1657	91.969	1.03422	0.0280828	6.21893e-05	0.128458	0.000332621	0.000119579	58.9403	81.5699	Southern	0	0	22.2222	0	0	33.3333	0	11.1111	11.1111	0	0	0	0	0	0	0	33.3333	0	0	0	11.1111	0	0	0	11.1111	0	0	11.1111	0	0
Tianjin Shi	2023-12-01	-3.59744	50.7609	71.1746	2.29321	0.04846	0.000373854	0.154944	0	0.000138531	60.7972	102.739	Northern	6.66667	0	0	0	20	0	0	0	13.3333	0	0	0	6.66667	6.66667	0	0	13.3333	0	0	0	6.66667	0	0	13.3333	0	0	6.66667	0	0	0
Xinjiang Uygur Zizhiqu	2023-12-01	-8.15537	50.3902	73.7861	1.77076	0.02754	5.53776e-05	0.144333	0.00057057	5.07806e-05	69.6332	206.769	Northern	0	6.66667	0	0	21.875	3.125	0	12.5	3.33333	0	18.75	0	12.5	10	3.33333	0	34.375	0	0	0	12.5	0	3.125	31.25	0	0	3.33333	18.75	0	0
Xizang Zizhiqu	2023-12-01	-13.2683	46.312	123.606	1.88077	0.014806	3.93096e-05	0.127284	0.000124384	5.3975e-05	12.0343	23.3656	Northern	8.33333	0	0	0	33.3333	16.6667	0	0	0	0	8.33333	0	8.33333	0	0	0	8.33333	0	0	0	0	0	0	25	8.33333	0	0	0	0	0
Yunnan Sheng	2023-12-01	10.0639	75.8887	94.4767	1.09645	0.0293175	5.32864e-05	0.116456	0.000148575	9.80158e-05	20.4719	30.8666	Southern	0	0	0	20	10	0	0	0	0	10	40	0	10	0	0	0	0	0	0	20	0	0	0	10	10	0	0	40	0	0
Zhejiang Sheng	2023-12-01	7.04562	69.1065	84.2383	1.5634	0.0431716	0.000156307	0.124051	0.000608245	0.000128046	44.6966	70.9525	Southern	0	0	0	0	23.0769	15.3846	0	0	0	0	38.4615	0	7.69231	0	0	0	7.69231	0	0	23.0769	0	0	7.69231	15.3846	0	0	0	15.3846	0	0
Heilongjiang Sheng	2023-12-01	-19.3416	69.4977	46.9603	2.0529	0.0364825	9.20053e-05	0.179736	0	7.75053e-05	39.2577	55.8931	Northern	0	0	0	0	0	16.6667	0	0	0	0	50	0	16.6667	0	0	0	16.6667	0	0	0	0	0	33.3333	0	0	0	0	0	0	0
Jilin Sheng	2023-12-01	-12.8372	59.937	57.529	2.32955	0.0374894	9.50293e-05	0.169831	0	7.03203e-05	37.9523	56.2878	Northern	0	0	0	0	20	40	0	13.3333	0	0	13.3333	0	13.3333	0	0	0	0	0	0	6.66667	0	0	20	26.6667	0	0	0	26.6667	0	0
Anhui Sheng	2024-01-01	3.86283	70.8536	87.1286	1.87333	0.0505435	0.000169802	0.137365	0.000655881	0.000122461	69.6714	97.8097	Southern	0	0	0	10	20	30	0	0	0	0	10	0	10	0	0	0	0	0	0	20	0	0	20	20	0	0	0	30	10	0
Beijing Shi	2024-01-01	-4.90362	44.439	80.8647	1.30513	0.0428046	0.000261005	0.171583	0.00196648	9.16114e-05	37.113	60.9112	Northern	0	0	0	0	33.3333	50	0	0	0	0	0	0	33.3333	0	0	0	0	0	0	33.3333	0	0	0	33.3333	0	0	0	33.3333	0	0
Chongqing Shi	2024-01-01	6.63515	78.3141	55.5722	0.813704	0.0465954	0.000117432	0.136336	0.000324543	0.000112742	61.54	78.9295	Southern	0	0	0	0	40	40	0	0	0	0	0	0	40	0	0	0	0	0	0	0	20	0	0	0	0	0	0	0	0	0
Fujian Sheng	2024-01-01	10.0726	72.29	95.4513	1.15743	0.0448469	8.33195e-05	0.115831	0.000209337	0.000104856	35.2555	49.3074	Southern	0	0	0	0	0	0	0	0	0	0	14.2857	0	14.2857	0	14.2857	0	0	0	0	0	57.1429	0	14.2857	14.2857	0	0	14.2857	0	14.2857	0
Gansu Sheng	2024-01-01	-6.3249	43.0253	97.0285	1.73362	0.027602	5.75816e-05	0.157984	0.000852303	6.48321e-05	42.0508	84.4209	Northern	1.63934	0	0	1.63934	6.55738	6.55738	0	6.55738	0	1.63934	1.63934	1.63934	4.91803	0	0	3.27869	22.9508	1.63934	0	0	24.5902	0	0	4.91803	0	0	4.91803	1.63934	0	0
Guangdong Sheng	2024-01-01	14.1529	72.3444	88.6804	1.83412	0.0475607	0.000104868	0.113151	0.000115337	0.000119063	33.6639	54.175	Southern	0	0	0	2.5	7.5	0	0	5	0	0	5	0	7.5	0	0	5	27.5	2.5	0	0	7.5	0	5	10	0	0	20	2.5	2.5	0
Guangxi Zhuangzu Zizhiqu	2024-01-01	12.4153	81.6811	56.8841	1.78808	0.0459787	8.57018e-05	0.1161	5.31227e-05	9.92958e-05	34.2593	50.983	Southern	2.43902	0	0	2.43902	6.09756	9.7561	1.21951	3.65854	0	0	10.9756	2.43902	6.09756	0	0	1.21951	36.5854	2.43902	1.21951	0	7.31707	0	2.43902	6.09756	0	0	9.7561	12.1951	0	0
Guizhou Sheng	2024-01-01	6.51046	83.4166	52.967	1.61821	0.0399467	8.96081e-05	0.124279	0.000118396	9.56372e-05	34.2908	44.8506	Southern	3.22581	0	0	3.22581	12.9032	9.67742	0	0	0	0	0	0	6.45161	0	0	3.22581	25.8065	0	0	0	0	0	3.22581	0	6.45161	0	6.45161	12.9032	0	0
Hainan Sheng	2024-01-01	19.8585	79.9161	105.275	2.71911	0.0435334	5.36255e-05	0.110213	5.5528e-05	7.40564e-05	17.1209	35.3434	Southern	2.08333	0	28.125	3.125	3.125	4.16667	0	12.5	0	0	4.16667	1.04167	2.08333	0	0	0	32.2917	0	0	0	2.08333	0	2.08333	4.16667	1.04167	0	0	11.4583	0	0
Hebei Sheng	2024-01-01	-5.75947	51.0565	84.6057	1.81236	0.0444442	0.000245832	0.168391	0.0017309	9.27792e-05	58.6302	88.0767	Northern	0.75188	0	15.7895	1.50376	7.5188	3.7594	0	6.76692	0	0	3.00752	0.75188	7.5188	0	0	0	29.3233	0	0	0	0.75188	0	1.50376	4.51128	0	0	0	5.26316	0	0
Henan Sheng	2024-01-01	1.8669	62.1179	93.1437	1.81554	0.0516796	0.000196963	0.149114	0.000943293	0.0001574	86.6927	115.463	Northern	3.01205	0	9.63855	1.80723	5.42169	7.83133	1.20482	3.61446	0	0	9.03614	1.80723	8.43373	18.0723	0	0	21.6867	0	0	0	3.01205	0	3.01205	9.03614	0.60241	0	3.01205	3.01205	0.60241	0
Hubei Sheng	2024-01-01	4.43985	73.2784	80.4232	1.44866	0.0493202	0.000118258	0.136883	0.000558038	0.000131944	70.5546	91.2238	Southern	0.809717	0	5.26316	1.61943	7.69231	10.5263	0.404858	4.45344	0	0	15.7895	4.45344	10.1215	25.1012	4.45344	0	21.8623	0	0	0	4.04858	0	2.42915	4.45344	1.61943	0	2.02429	4.04858	0	0
Hunan Sheng	2024-01-01	6.8843	79.6015	66.7797	1.55876	0.0511263	0.000111901	0.123936	0.000257188	0.000112895	62.9004	79.015	Southern	0	0	24.1935	1.20968	5.24194	12.0968	1.20968	5.64516	0	0	13.7097	4.03226	12.9032	6.85484	8.06452	1.20968	26.2097	0	0	0	4.83871	0	4.83871	8.06452	1.6129	0	3.62903	2.41935	0	0
Jiangsu Sheng	2024-01-01	2.88143	72.1606	84.0416	2.41356	0.0525586	0.00024215	0.141979	0.000596944	0.000116374	63.9377	90.8505	Southern	0.369004	0	28.4133	0.369004	8.48708	11.8081	1.10701	6.27306	0.738007	0.369004	15.1292	3.32103	7.38007	0.738007	0.738007	0.738007	34.3173	0	0	0	5.90406	0	7.74908	11.0701	1.84502	0	3.69004	4.79705	0	0
Jiangxi Sheng	2024-01-01	8.10477	75.8456	85.8995	1.40021	0.0499833	0.000103439	0.121287	0.000337285	0.000110627	51.1788	74.8462	Southern	0	0	8.33333	2	6.66667	8.66667	1	2.66667	2	0.333333	15.3333	2.66667	6.66667	0	0.333333	0.666667	24.3333	1.33333	0.333333	0	15.6667	0	12	11.3333	1.66667	0	3	6.66667	0.666667	0
Liaoning Sheng	2024-01-01	-8.20508	53.8224	78.4317	2.28469	0.0426968	0.000153315	0.176637	0.00164367	6.85107e-05	43.946	67.2203	Northern	0.440529	0	7.92952	0.881057	7.48899	7.92952	0.881057	2.20264	3.52423	0	10.1322	2.20264	10.1322	1.32159	1.76211	0	31.2775	0	0.440529	0	23.7885	0	13.6564	9.69163	0	0	2.20264	4.40529	0.881057	0
Nei Mongol Zizhiqu	2024-01-01	-13.9011	58.5042	71.8865	2.7579	0.0323838	6.51588e-05	0.179241	0.00143971	3.45879e-05	35.1051	58.2384	Northern	0	0	10.5882	1.76471	11.7647	18.2353	2.35294	2.35294	3.52941	0	15.2941	0.588235	9.41176	0.588235	1.76471	1.17647	28.8235	0.588235	0	0	29.4118	0	17.6471	14.7059	0.588235	0	7.05882	7.05882	0.588235	0
Ningxia Huizu Zizhiqu	2024-01-01	-4.40568	44.1318	97.271	2.11938	0.0335575	0.000104971	0.158914	0.000973693	7.83471e-05	44.4923	84.6244	Northern	1.06383	1.06383	10.6383	1.59574	15.4255	19.1489	1.06383	4.25532	3.7234	0	14.8936	0	9.57447	0.531915	1.06383	6.38298	25.5319	3.19149	1.59574	0	18.617	0.531915	10.6383	13.8298	1.06383	0	10.6383	2.65957	0.531915	0
Qinghai Sheng	2024-01-01	-13.7001	38.5492	115.028	1.84435	0.0170749	3.92551e-05	0.150847	0.000281517	3.99476e-05	22.9465	46.2721	Northern	0.921659	2.30415	3.22581	3.22581	7.8341	9.67742	1.38249	2.30415	5.06912	0	14.2857	2.76498	8.75576	3.22581	0.460829	10.1382	26.2673	2.30415	0	0	24.8848	0	16.5899	11.9816	0.460829	0	6.91244	4.60829	0	0
Shaanxi Sheng	2024-01-01	-1.47589	58.7518	89.5379	1.55784	0.0381284	0.000115256	0.153812	0.00109093	0.000108216	65.5993	94.0576	Northern	2.13523	2.84698	2.13523	11.7438	6.76157	3.20285	0.711744	1.42349	5.69395	0	20.9964	3.20285	17.7936	19.2171	1.42349	4.98221	30.605	1.06762	0.711744	0	16.0142	0	9.60854	12.0996	1.06762	0	4.98221	3.55872	0.355872	0
Shandong Sheng	2024-01-01	-0.300923	61.0255	87.3104	2.24024	0.0515015	0.000245347	0.158015	0.00101116	0.00011218	67.2279	100.607	Northern	1.46199	4.67836	1.46199	26.3158	8.47953	4.97076	0.584795	3.80117	2.33918	0	26.3158	1.16959	12.2807	20.4678	4.97076	1.75439	26.6082	4.67836	0.292398	0	7.89474	0	11.1111	10.5263	1.46199	0.292398	5.55556	3.80117	1.75439	0
Shanghai Shi	2024-01-01	5.41626	73.5165	88.815	2.94527	0.0516823	0.000310832	0.131953	0.000438302	0.000117473	57.4692	81.5846	Southern	0.5	6.5	4	9	7.5	6	1	5	4	0	30.5	2.5	13	8	8	1.5	25.5	1.5	1.5	0	7	0	6	8.5	2	0.5	5.5	3.5	0.5	0
Shanxi Sheng	2024-01-01	-4.99404	49.0445	93.302	1.68779	0.0384661	0.000180105	0.161242	0.00142937	9.04175e-05	56.5644	96.0895	Northern	1.48368	4.74777	10.6825	16.9139	4.74777	5.34125	0.593472	5.04451	2.37389	0	28.1899	1.18694	10.3858	5.34125	5.04451	0.296736	24.6291	2.07715	1.48368	0	8.60534	0.296736	10.9792	9.19881	1.18694	0	5.63798	2.67062	1.78042	0
Sichuan Sheng	2024-01-01	-1.55646	62.6238	100.041	1.03104	0.0294401	6.74801e-05	0.138349	0.000306237	9.84953e-05	58.7909	75.6184	Southern	0.877193	1.16959	7.60234	22.2222	8.18713	4.38596	1.46199	3.21637	0.292398	0	26.0234	1.46199	7.60234	5.26316	0.292398	0.292398	28.9474	4.97076	1.16959	0	10.2339	0.584795	7.60234	8.18713	3.21637	0.584795	7.60234	2.63158	4.97076	0
Tianjin Shi	2024-01-01	-2.57926	47.2501	85.521	2.00346	0.0503795	0.000362702	0.169026	0.00140591	0.000111001	49.4143	81.491	Northern	0.716846	0	7.52688	20.7885	5.37634	5.73477	2.50896	3.22581	0.716846	0	24.7312	2.15054	13.9785	3.22581	0	0	30.8244	3.58423	0.358423	0	13.2616	1.43369	9.319	11.4695	1.79211	0.716846	6.09319	2.86738	1.43369	0
Xinjiang Uygur Zizhiqu	2024-01-01	-8.96208	51.0961	84.8323	1.54981	0.0297057	5.21548e-05	0.161855	0.000568784	4.17426e-05	63.7345	131.794	Northern	1.04895	0	4.54545	7.69231	9.09091	4.8951	1.3986	4.8951	0	0	21.6783	2.0979	8.74126	3.4965	0	0	30.0699	4.54545	1.74825	0	15.035	0.699301	9.44056	9.09091	0.699301	0.34965	4.8951	5.59441	2.44755	0
Xizang Zizhiqu	2024-01-01	-14.7081	42.137	131.868	1.74072	0.0144613	3.82001e-05	0.138202	0.000148088	4.32222e-05	12.8684	22.8988	Northern	0.57971	0	10.4348	5.7971	12.1739	7.53623	0.57971	2.6087	0	0	17.6812	2.31884	9.56522	5.50725	0	0	26.087	4.92754	0.57971	0	16.8116	1.15942	4.92754	9.56522	2.02899	0	2.89855	4.92754	0.57971	0
Yunnan Sheng	2024-01-01	8.59035	70.2781	110.513	1.14877	0.0293947	5.48936e-05	0.120541	0.000134239	9.24757e-05	22.6399	32.8902	Southern	1.80505	0	15.5235	3.2491	8.66426	7.94224	1.80505	1.44404	0	0	18.7726	2.52708	10.1083	11.9134	0	1.08303	30.3249	2.16606	0	0	9.38628	0.722022	5.77617	14.4404	1.44404	0	1.44404	5.77617	1.44404	0
Zhejiang Sheng	2024-01-01	6.49075	69.4888	94.2688	1.42876	0.04647	0.000150426	0.124002	0.000335234	0.00010261	56.3669	81.6846	Southern	0.393701	0.396825	3.57143	0.393701	5.51181	6.29921	0.393701	2.75591	0	0	14.1732	0	12.2047	9.12698	0	2.38095	26.378	3.1746	0	0	7.48031	0.393701	9.44882	15.3543	2.75591	0	3.57143	4.33071	0.787402	0
Heilongjiang Sheng	2024-01-01	-19.4507	71.4374	56.2186	1.92034	0.0378293	7.9855e-05	0.196404	0	5.37427e-05	51.26	67.6605	Northern	0	0	0	0	0	0	0	0	0	0	0	0	0	0	0	50	0	0	0	0	0	0	0	0	0	0	0	0	0	0
Jilin Sheng	2024-01-01	-12.9759	61.283	70.1714	2.1935	0.0387179	9.84544e-05	0.185455	0.00250203	6.16374e-05	42.1163	59.894	Northern	0	0	0	0	0	25	0	0	0	0	0	0	50	0	0	0	0	0	0	0	0	0	0	25	0	0	25	0	0	0
Anhui Sheng	2024-02-01	3.8156	76.4892	79.5321	2.3688	0.051887	0.000108303	0.135473	0.000526895	0.000105669	50.8314	67.4752	Southern	0	0	0	0	7.14286	14.2857	0	7.14286	0	0	7.14286	0	14.2857	0	0	0	14.2857	0	0	0	0	0	0	0	0	0	14.2857	7.14286	0	0
Beijing Shi	2024-02-01	-1.68813	40.8985	98.4082	1.09532	0.0460655	0.000154667	0.177023	0.00123886	0.000113489	39.0753	60.677	Northern	0	0	0	0	0	25	0	25	0	0	25	25	0	0	0	0	50	0	0	0	0	0	25	0	0	0	0	25	0	0
Chongqing Shi	2024-02-01	6.05934	75.9021	73.0915	1.04967	0.0449359	9.46497e-05	0.133916	0.000237375	0.000139285	47.6542	66.3894	Southern	0	0	55.5556	0	0	22.2222	11.1111	11.1111	0	0	0	11.1111	0	0	0	0	11.1111	0	0	0	0	0	0	33.3333	0	0	0	44.4444	11.1111	0
Fujian Sheng	2024-02-01	11.3222	82.2743	76.5662	1.22093	0.0422928	8.11227e-05	0.114819	9.00576e-05	9.04771e-05	24.5114	33.8751	Southern	0	0	28.5714	0	0	14.2857	0	14.2857	0	0	0	0	0	0	0	0	14.2857	0	0	0	0	14.2857	0	14.2857	0	0	0	14.2857	0	0
Gansu Sheng	2024-02-01	-5.69166	50.9613	110.699	1.98171	0.0288947	5.12391e-05	0.167635	0.00054603	6.31054e-05	47.4952	118.245	Northern	0	0	7.14286	0	7.14286	21.4286	7.14286	7.14286	0	0	14.2857	0	7.14286	28.5714	0	0	7.14286	0	0	0	0	0	14.2857	21.4286	0	0	7.14286	14.2857	0	0
Guangdong Sheng	2024-02-01	14.683	79.181	81.7197	2.13255	0.0450978	9.18081e-05	0.11349	0.00011113	9.70946e-05	23.3112	40.5356	Southern	0	0	0	0	7.14286	0	0	14.2857	0	0	14.2857	7.14286	28.5714	28.5714	0	0	14.2857	0	0	0	0	0	7.14286	0	0	0	7.14286	7.14286	0	0
Guangxi Zhuangzu Zizhiqu	2024-02-01	12.2837	80.9275	67.8746	2.36304	0.0448753	8.7056e-05	0.114673	5.79621e-05	0.000125285	27.3954	39.784	Southern	0	0	25	0	0	12.5	0	0	0	0	0	0	25	12.5	0	12.5	50	0	0	0	12.5	0	0	12.5	0	0	0	0	0	0
Guizhou Sheng	2024-02-01	6.67739	75.3553	82.9244	2.12758	0.0392421	8.25462e-05	0.121053	0.00013623	0.000150735	31.7535	41.8568	Southern	9.09091	0	63.6364	0	9.09091	27.2727	0	9.09091	0	0	0	0	0	0	0	0	18.1818	0	0	0	9.09091	0	9.09091	0	0	0	0	0	0	0
Hainan Sheng	2024-02-01	21.6592	79.331	124.96	2.63173	0.0433637	5.51523e-05	0.112148	5.5633e-06	0.000116951	22.8525	45.4931	Southern	0	0	5	0	10	5	5	10	0	0	10	5	5	0	0	5	35	0	5	0	5	5	0	20	0	0	0	10	0	0
Hebei Sheng	2024-02-01	-2.80641	47.7389	100.734	1.79202	0.0485844	0.000127707	0.173711	0.00126783	9.96632e-05	59.241	90.5001	Northern	0	0	14.2857	0	7.14286	14.2857	0	14.2857	0	0	0	0	7.14286	0	0	0	35.7143	0	0	0	7.14286	0	0	7.14286	7.14286	0	0	21.4286	0	0
Henan Sheng	2024-02-01	2.35102	67.2842	93.4392	2.23298	0.0525192	0.000107985	0.148899	0.000665763	0.000132517	77.1164	108.115	Northern	0	0	16.6667	0	0	0	0	16.6667	16.6667	0	0	0	0	0	0	16.6667	0	0	0	0	0	0	16.6667	16.6667	0	0	0	0	0	0
Hubei Sheng	2024-02-01	3.56328	75.6677	81.0642	1.99174	0.0487585	8.81928e-05	0.134708	0.000268642	0.000114294	55.3997	74.176	Southern	0	0	0	0	14.2857	0	0	14.2857	0	0	28.5714	0	0	0	0	0	0	14.2857	0	0	14.2857	0	0	14.2857	0	0	0	0	0	0
Hunan Sheng	2024-02-01	5.50387	81.1512	61.3751	2.18287	0.0480835	0.000107295	0.121313	0.000152609	0.000113925	48.1554	62.2149	Southern	0	0	0	11.1111	0	11.1111	0	0	0	0	0	0	22.2222	0	0	0	22.2222	0	0	0	0	0	0	33.3333	0	0	0	11.1111	0	0
Jiangsu Sheng	2024-02-01	3.82234	74.873	81.2346	3.01975	0.0548928	0.000126175	0.139549	0.000607743	0.00011717	50.0676	66.835	Southern	9.09091	0	0	0	0	0	0	0	0	0	9.09091	0	27.2727	27.2727	0	9.09091	45.4545	9.09091	0	0	9.09091	0	9.09091	18.1818	0	0	0	0	0	0
Jiangxi Sheng	2024-02-01	7.77771	81.9396	65.6214	1.84221	0.0478371	9.51569e-05	0.119673	0.000169246	0.000100298	34.3556	46.638	Southern	0	0	0	10.5263	0	5.26316	0	15.7895	10.5263	0	15.7895	5.26316	21.0526	10.5263	5.26316	5.26316	36.8421	0	0	0	5.26316	0	5.26316	21.0526	0	0	10.5263	10.5263	0	0
Liaoning Sheng	2024-02-01	-5.17559	43.6615	96.9321	2.94688	0.045581	0.000100973	0.17767	0.00121561	8.53314e-05	57.6993	82.1062	Northern	0	6.66667	0	6.66667	13.3333	6.66667	0	6.66667	0	0	33.3333	0	20	13.3333	6.66667	0	20	0	0	0	0	0	0	33.3333	0	0	20	6.66667	0	0
Nei Mongol Zizhiqu	2024-02-01	-10.5692	53.1486	95.9034	2.93113	0.0335803	5.38913e-05	0.188965	0.000870154	3.70747e-05	39.0674	77.8265	Northern	0	4.54545	13.6364	22.7273	11.3636	6.81818	0	2.38095	0	0	25	0	13.6364	11.3636	6.81818	0	21.4286	6.81818	0	0	2.27273	0	2.27273	13.6364	2.27273	0	6.81818	11.3636	4.54545	0
Ningxia Huizu Zizhiqu	2024-02-01	-3.02767	51.5374	105.85	2.42271	0.0346167	8.08486e-05	0.167058	0.00062503	6.88835e-05	53.2869	131.529	Northern	0	0	3.57143	17.8571	10.7143	7.14286	0	0	3.57143	0	25	3.57143	17.8571	3.57143	0	0	50	10.7143	7.14286	0	7.14286	10.7143	7.14286	21.4286	0	0	3.57143	7.14286	0	0
Qinghai Sheng	2024-02-01	-11.8183	43.5061	130.345	2.35245	0.017213	3.94019e-05	0.158569	0.000233544	3.85561e-05	34.0994	84.4234	Northern	0	0	8	16	0	4	0	0	0	0	44	0	20	4	0	0	32	4	4	0	4	0	12	16	8	0	4	0	4	0
Shaanxi Sheng	2024-02-01	-0.668478	63.8757	92.5428	1.81468	0.0401498	7.65804e-05	0.157529	0.000767772	9.83445e-05	71.9389	134.568	Northern	0	0	0	8	8	0	0	0	0	0	24	0	8	4	4	0	17.3913	8	0	0	32	0	16	12	0	0	0	4	0	0
Shandong Sheng	2024-02-01	1.03664	60.8534	100.51	2.85924	0.0539467	0.000135214	0.157994	0.00100319	0.000130495	55.3985	81.82	Northern	0	0	5	0	5	0	5	0	0	0	10	0	10	5	0	5	50	5	0	14.2857	5	0	15	20	0	5	0	5	0	0
Shanghai Shi	2024-02-01	6.26241	79.0202	71.2897	3.86241	0.0522163	0.000139553	0.128733	0.000321976	0.000101399	39.5635	53.2234	Southern	0	0	0	0	0	0	0	0	0	0	0	0	0	0	0	0	50	0	0	0	0	0	0	0	0	0	0	50	0	0
Shanxi Sheng	2024-02-01	-2.81225	54.9087	98.779	1.67012	0.041746	0.000105649	0.166965	0.00108016	8.85121e-05	64.2298	104.176	Northern	0	0	20	0	20	20	0	0	0	0	0	0	0	20	0	0	0	20	0	0	0	0	20	20	0	0	0	0	0	0
Sichuan Sheng	2024-02-01	-0.860198	63.7224	118.293	1.30599	0.0296604	6.03947e-05	0.136431	0.00025696	0.000114772	44.7666	68.9817	Southern	0	0	0	0	0	0	0	0	0	0	0	0	22.2222	0	0	0	22.2222	0	0	0	0	0	0	0	0	0	0	0	0	0
Tianjin Shi	2024-02-01	-0.0392559	46.7483	101.396	1.72489	0.0560151	0.000222316	0.173792	0.00112646	0.000116603	58.5649	91.885	Northern	0	0	0	0	0	0	0	0	0	0	0	0	0	0	0	0	0	0	0	0	12.5	0	0	12.5	0	0	12.5	12.5	0	0
Xinjiang Uygur Zizhiqu	2024-02-01	-8.235	50.8357	110.246	1.88234	0.0292359	5.07216e-05	0.175323	0.000518626	3.66409e-05	82.6943	245.783	Northern	0	0	0	0	0	7.14286	0	0	0	0	7.14286	0	0	0	0	0	28.5714	0	0	0	0	0	0	7.14286	7.14286	0	0	7.14286	0	0
Xizang Zizhiqu	2024-02-01	-13.5515	42.6679	150.806	2.84584	0.0144788	4.02e-05	0.142377	0.000138372	5.27114e-05	9.93882	25.6793	Northern	0	0	0	0	0	0	0	0	0	0	0	0	0	0	0	0	0	0	0	0	0	0	0	0	0	0	0	0	0	0
Yunnan Sheng	2024-02-01	11.0491	60.8557	136.724	1.68117	0.0319664	5.35874e-05	0.117694	5.91774e-05	0.000112973	28.8944	39.427	Southern	0	0	45.4545	9.09091	0	0	0	9.09091	0	0	0	0	0	0	9.09091	0	9.09091	0	0	0	0	0	0	27.2727	0	0	0	18.1818	0	0
Zhejiang Sheng	2024-02-01	6.71891	80.7033	70.1883	1.68996	0.0460844	9.12443e-05	0.122105	0.000245367	9.53143e-05	33.1599	43.9258	Southern	0	0	13.0435	0	0	17.3913	0	4.34783	0	0	0	0	13.0435	0	0	0	26.087	0	0	0	4.34783	0	8.69565	8.69565	0	0	4.34783	4.34783	0	0
Heilongjiang Sheng	2024-02-01	-13.9687	66.7779	85.5039	2.09631	0.0375597	5.99484e-05	0.202604	0.00160012	5.63963e-05	47.7062	66.0415	Northern	0	0	6.25	0	6.25	12.5	0	6.25	0	0	6.25	2.08333	8.33333	29.1667	0	0	16.6667	0	0	0	2.08333	0	2.08333	10.4167	2.08333	0	4.16667	10.4167	0	0
Jilin Sheng	2024-02-01	-9.03719	50.4876	96.0649	2.17051	0.0393092	7.2079e-05	0.187391	0.00117271	7.45609e-05	52.0602	75.6756	Northern	1.33333	0	5.33333	2.66667	4	10.6667	0	2.66667	0	0	6.66667	4	8	13.3333	1.33333	0	16	0	0	0	0	0	10.6667	1.33333	2.66667	0	2.66667	1.33333	0	0
Anhui Sheng	2024-03-01	11.7026	70.6737	130.304	1.92875	0.0502657	0.000120604	0.139062	0.000362669	0.000129782	45.3886	83.3604	Southern	2.3622	0	24.4094	1.5748	6.29921	14.1732	0	4.72441	0	0	7.87402	2.3622	5.51181	4.72441	1.5748	0	14.9606	0.787402	0	0	0.787402	0	1.5748	5.51181	1.5748	0	9.44882	7.08661	0	0
Beijing Shi	2024-03-01	5.37468	45.1145	148.988	1.25665	0.0405149	0.000168065	0.182762	0.000838577	0.000100642	42.2849	95.3965	Northern	0	0	26.2774	1.45985	3.64964	13.1387	0.729927	3.64964	2.91971	0	10.219	1.45985	5.10949	0	2.91971	2.91971	18.2482	2.18978	0	0	2.91971	0.729927	1.45985	5.10949	1.45985	0	6.56934	5.10949	0	0
Chongqing Shi	2024-03-01	12.5788	75.0464	102.719	0.902572	0.0458773	9.93117e-05	0.132536	0.000231251	0.000132397	42.8184	64.4625	Southern	0.549451	0	16.4835	2.74725	8.24176	14.8352	1.0989	0.549451	0	0	14.2857	0	4.94505	0	1.0989	0	19.7802	1.64835	0	0	3.84615	0	1.64835	6.04396	3.84615	0	2.74725	4.3956	0	0
Fujian Sheng	2024-03-01	14.5998	78.5602	110.48	1.21109	0.0496081	7.66811e-05	0.122469	0.000175692	0.000114273	28.5782	46.5695	Southern	1.86916	0	9.375	0	10.2804	9.34579	3.73832	1.86916	2.08333	0	12.1495	0	7.47664	0	0	0	26.1682	0	0	6.25	6.54206	0	3.73832	14.0187	1.86916	0	4.16667	5.60748	0	0
Gansu Sheng	2024-03-01	2.29056	40.7781	164.216	2.11221	0.0275794	6.44972e-05	0.157392	0.000276642	6.83126e-05	33.9291	100.792	Northern	0	0	14.2857	0	3.44828	5.17241	0	5.17241	0	0	8.62069	0	6.89655	0	0	0	22.4138	1.78571	0	0	8.62069	0	0	15.5172	3.44828	0	5.35714	3.44828	0	0
Guangdong Sheng	2024-03-01	18.2599	80.4738	99.4096	1.91501	0.0553779	9.3108e-05	0.1196	0.000105163	0.000150853	26.6292	50.1892	Southern	4.47761	0	14.7541	4.47761	4.47761	13.4328	0	1.49254	4.91803	0	2.98507	1.49254	7.46269	0	0	3.27869	35.8209	4.91803	0	12.5	7.46269	0	4.47761	7.46269	2.98507	0	11.4754	0	0	0
Guangxi Zhuangzu Zizhiqu	2024-03-01	17.7404	79.4628	97.1038	2.05613	0.055522	7.986e-05	0.120971	0.000107033	0.000166541	31.8231	51.4292	Southern	1.38889	0	6.34921	0	4.16667	9.72222	0	1.38889	3.1746	0	11.1111	2.77778	2.77778	12.6984	0	1.5873	34.7222	4.7619	0	0	6.94444	0	1.38889	1.38889	2.77778	0	7.93651	0	0	0
Guizhou Sheng	2024-03-01	12.9014	75.3443	110.624	1.89643	0.0454986	7.55962e-05	0.125649	0.000130196	0.000139054	27.8424	43.9177	Southern	1.26582	3.8961	3.8961	6.32911	5.06329	7.59494	0	5.06329	3.8961	0	11.3924	1.26582	15.1899	19.4805	6.49351	5.19481	27.8481	0	0	0	8.86076	0	6.32911	6.32911	5.06329	0	5.19481	5.06329	0	0
Hainan Sheng	2024-03-01	23.6837	79.7971	140.207	2.74354	0.0505859	5.79621e-05	0.115772	-8.2592e-06	0.00015345	20.5744	43.5713	Southern	0	8.26446	2.47934	6.50407	5.69106	21.9512	0.813008	3.25203	1.65289	0.813008	17.0732	2.43902	13.0081	4.95868	4.95868	4.13223	22.7642	2.47934	0	16.6667	3.25203	0	11.3821	9.7561	0	0	1.65289	6.50407	0	0
Hebei Sheng	2024-03-01	5.14532	42.177	151.001	2.09123	0.0418465	0.000155099	0.177412	0.000683526	0.000100097	45.7264	111.731	Northern	0	6.15385	7.69231	12.3077	3.07692	20	1.53846	1.53846	0	0	18.4615	1.53846	9.23077	1.53846	6.15385	6.15385	30.7692	3.07692	0	0	9.23077	0	6.15385	10.7692	1.53846	0	4.61538	3.07692	4.61538	0
Henan Sheng	2024-03-01	11.2945	59.5612	140.378	2.0525	0.0474589	0.000129666	0.146292	0.000389234	0.000132584	53.5345	107.221	Northern	1.89873	1.26582	20.8861	13.9241	9.49367	15.8228	0.632911	2.53165	2.53165	0	17.7215	1.89873	11.3924	8.22785	3.79747	1.26582	32.2785	5.06329	0	11.1111	9.49367	1.26582	5.06329	9.49367	2.53165	0.632911	8.22785	5.06329	2.53165	0
Hubei Sheng	2024-03-01	12.0729	72.528	122.308	1.54271	0.0487747	9.81923e-05	0.135624	0.000314169	0.000120018	44.8211	76.8202	Southern	2.59067	0	12.9032	14.5078	5.69948	15.544	0	3.64583	1.07527	0	23.8342	1.5544	9.84456	7.52688	0	2.68817	29.6875	3.76344	0	9.09091	9.84456	1.5544	8.29016	11.9171	1.5544	0	4.83871	4.66321	1.03627	0
Hunan Sheng	2024-03-01	13.7244	78.5937	103.314	1.5825	0.0517384	9.48161e-05	0.127066	0.000248625	0.000119777	38.4428	58.6763	Southern	2.64901	0	6.66667	2.64901	3.97351	17.2185	0.662252	4.69799	1.33333	0	12.5828	2.64901	9.27152	4.66667	0	4	33.557	1.33333	0	0	13.245	1.3245	7.28477	15.894	1.98675	2.66667	4	5.96026	0	0
Jiangsu Sheng	2024-03-01	10.0995	70.4926	131.786	2.40743	0.0511932	0.000169022	0.144668	0.000313887	0.000131121	42.6966	80.1261	Southern	3.84615	0	2.88462	11.5385	7.69231	7.69231	0.961538	4.90196	0	0	17.3077	0	21.1538	1.92308	0	0	26.4706	19.2308	0	0	14.4231	7.69231	0.961538	25	2.88462	0.961538	2.88462	6.73077	0	0
Jiangxi Sheng	2024-03-01	14.4293	77.8322	112.91	1.51016	0.0520177	8.94313e-05	0.126523	0.000267956	0.000120061	29.6401	53.0653	Southern	2.52101	0	4.23729	14.2857	7.56303	10.9244	0.840336	0	0	0	17.6471	3.36134	11.7647	0	0	1.69492	26.0504	0.847458	1.68067	0	10.084	1.68067	6.72269	18.4874	0.840336	0	7.62712	5.04202	0.840336	0
Liaoning Sheng	2024-03-01	2.04614	45.3035	146.419	2.25693	0.0441553	0.000130986	0.191589	0.000752694	0.00010173	42.8144	82.6635	Northern	0.8	0	10.4	5.6	8	2.4	1.6	2.41935	0	0	21.6	2.4	13.6	0	0	1.6	24.1935	0.8	0	0	12	0	8	17.6	0.8	0	1.6	4.8	0	0
Nei Mongol Zizhiqu	2024-03-01	-1.05613	39.2779	149.495	3.10094	0.0327588	6.41979e-05	0.189917	0.000571877	4.62193e-05	27.9158	88.5997	Northern	1.88679	0	10.4762	5.66038	1.88679	6.60377	1.88679	2.85714	0.952381	0	12.2642	0	17.9245	0	0	0	27.619	0	0	0	16.9811	0.943396	2.83019	15.0943	0.943396	0	0.952381	5.66038	0	0
Ningxia Huizu Zizhiqu	2024-03-01	5.32098	36.9295	160.972	2.6571	0.0316774	8.91345e-05	0.157882	0.000366802	7.67218e-05	33.5422	105.861	Northern	0	0	0	0	8.06452	6.45161	1.6129	0	1.6129	0	11.2903	3.22581	16.129	0	1.6129	8.06452	11.2903	0	1.6129	0	8.06452	0	4.83871	8.06452	0	0	6.45161	3.22581	1.6129	0
Qinghai Sheng	2024-03-01	-6.60967	41.5552	186.652	2.2444	0.0177294	5.09556e-05	0.146411	9.5157e-05	4.82419e-05	24.5884	64.7804	Northern	0	0	0	1.35135	5.40541	2.7027	0	2.7027	0	0	13.5135	6.75676	14.8649	0	8.10811	1.35135	9.45946	1.35135	0	0	2.7027	0	6.75676	9.45946	0	0	5.40541	10.8108	0	0
Shaanxi Sheng	2024-03-01	7.45196	55.9998	139.755	1.79628	0.0364951	9.38899e-05	0.150467	0.000364531	9.59995e-05	42.3551	100.05	Northern	3.27869	0	0	4.91803	13.1148	3.27869	0	1.63934	0	3.27869	4.91803	6.55738	8.19672	0	1.63934	4.91803	18.0328	4.91803	0	0	4.91803	0	3.27869	9.83607	0	0	8.19672	9.83607	0	0
Shandong Sheng	2024-03-01	9.04012	51.25	148.627	2.47539	0.048145	0.000164848	0.161203	0.000438037	0.000120476	43.0422	102.054	Northern	2.27273	0	0	6.81818	4.54545	2.27273	2.27273	4.54545	0	4.54545	18.1818	9.09091	6.81818	0	4.54545	4.54545	4.54545	4.54545	0	0	4.54545	0	2.27273	11.3636	0	0	4.54545	13.6364	0	0
Shanghai Shi	2024-03-01	10.7914	76.8615	117.686	3.00524	0.0512081	0.000241721	0.13718	0.000353746	0.000116242	36.9762	64.0967	Southern	2.7027	0	59.4595	5.40541	8.10811	2.7027	0	5.40541	0	0	10.8108	5.40541	10.8108	0	0	0	5.40541	2.7027	0	0	5.40541	0	8.10811	8.10811	0	0	2.7027	10.8108	0	0
Shanxi Sheng	2024-03-01	4.906	44.5134	152.841	1.98052	0.0362887	0.000122005	0.162726	0.000548569	8.89196e-05	39.7069	104.542	Northern	2.38095	0	14.2857	2.38095	9.52381	0	0	0	0	0	4.7619	2.38095	7.14286	0	0	0	19.0476	0	0	0	0	0	0	14.2857	2.38095	0	0	4.7619	0	0
Sichuan Sheng	2024-03-01	4.35431	64.6741	157.087	1.18657	0.0314865	7.08376e-05	0.132017	0.00017435	0.000116134	35.3238	58.1711	Southern	2	0	6	0	0	8	0	8	0	0	4	4	8	8	2	0	14	0	0	0	4	0	2	12	0	0	2	6	0	0
Tianjin Shi	2024-03-01	7.78793	44.874	146.391	2.22884	0.0485861	0.000257588	0.179597	0.000712489	0.000133795	51.7513	115.875	Northern	2.29885	0	5.74713	1.14943	1.14943	6.89655	1.14943	3.44828	0	0	11.4943	6.89655	14.9425	22.9885	6.89655	0	6.89655	0	0	0	10.3448	0	10.3448	10.3448	5.74713	0	8.04598	3.44828	1.14943	0
Xinjiang Uygur Zizhiqu	2024-03-01	1.63313	40.4158	163.612	1.99904	0.0285117	5.71852e-05	0.167202	0.000269405	5.07782e-05	40.1025	134.46	Northern	0	0	12.987	2.5974	10.3896	5.19481	1.2987	5.19481	1.2987	0	10.3896	5.19481	14.2857	2.5974	9.09091	0	3.8961	1.2987	0	0	18.1818	0	9.09091	3.8961	0	0	7.79221	3.8961	0	0
Xizang Zizhiqu	2024-03-01	-8.66152	45.2468	201.573	2.65195	0.0160131	4.73971e-05	0.132988	3.84326e-05	4.82034e-05	10.3124	22.7254	Northern	1.5748	0	18.8976	4.72441	5.51181	4.72441	0	1.5748	0.787402	0	16.5354	3.14961	9.44882	0	11.0236	6.29921	8.66142	3.93701	0	0	25.1969	0	7.08661	3.93701	0	0	4.72441	3.14961	0	0
Yunnan Sheng	2024-03-01	15.1972	52.4486	178.474	1.71205	0.0381546	6.07018e-05	0.122143	5.04422e-05	0.000152803	32.345	47.2144	Southern	0.60241	0	4.81928	11.4458	4.81928	3.01205	1.20482	1.20482	0.60241	0	14.4578	4.21687	12.0482	1.80723	13.8554	1.20482	12.0482	2.40964	0	0	48.1928	0.60241	4.21687	9.03614	0.60241	0	4.81928	12.0482	0	0
Zhejiang Sheng	2024-03-01	12.2946	75.0801	122.894	1.42385	0.0487244	0.000122653	0.130121	0.000229937	0.000116055	34.1961	61.3075	Southern	0.671141	0	6.71141	23.4899	6.71141	4.02685	0	1.34228	1.34228	1.34228	17.4497	2.01342	13.4228	0.671141	10.7383	0	16.7785	3.3557	0	100	39.5973	0	6.04027	6.71141	0.671141	0	4.69799	4.02685	2.01342	0
Heilongjiang Sheng	2024-03-01	-5.40888	54.2227	136.271	2.19268	0.0377737	6.29075e-05	0.215148	0.000944572	5.13925e-05	26.1363	51.0544	Northern	1.9802	1.03093	2.06186	9.90099	12.8713	6.93069	0	6.93069	2.06186	1.9802	4.9505	0.990099	11.8812	1.03093	6.18557	4.12371	14.8515	5.15464	0	11.1111	17.8218	0.990099	4.9505	6.93069	2.9703	0	7.21649	5.94059	0	0
Jilin Sheng	2024-03-01	-1.58855	43.4371	144.535	2.42274	0.039392	7.75809e-05	0.2032	0.00095129	7.28294e-05	27.8072	60.1067	Northern	1.35135	0	9.72222	6.75676	12.1622	4.05405	1.35135	2.7027	2.77778	0	8.10811	1.35135	8.10811	0	0	2.77778	17.5676	6.94444	0	0	22.973	0	2.7027	16.2162	4.05405	0	4.16667	8.10811	0	0
Anhui Sheng	2024-04-01	17.7351	77.1296	124.44	1.93432	0.0524836	0.000107636	0.146971	0.000188692	0.000132961	32.1618	62.22	Southern	0	0	6	3.44828	10.3448	10.3448	0	8.62069	2	0	5.17241	1.72414	10.3448	0	0	6	22.4138	4	0	0	18.9655	0	3.44828	13.7931	3.44828	0	10	13.7931	3.44828	0
Beijing Shi	2024-04-01	13.458	52.4504	152.664	1.29294	0.0441431	0.000171146	0.166679	0.000423024	0.000140848	40.5871	88.1032	Northern	2.98507	4.91803	1.63934	5.97015	14.9254	10.4478	0	9.375	6.55738	0	7.46269	2.98507	14.9254	6.55738	0	6.55738	26.5625	1.63934	0	5.88235	13.4328	1.49254	8.95522	17.9104	1.49254	0	6.55738	10.4478	0	0
Chongqing Shi	2024-04-01	17.3932	81.5768	97.2644	0.829493	0.0476626	8.47099e-05	0.14299	3.10053e-05	0.000117889	23.6214	38.2851	Southern	0	5.10204	1.02041	33.6634	9.90099	4.9505	0	7.92079	4.08163	0	29.703	3.9604	24.7525	7.14286	2.04082	0	25.7426	1.02041	0	0	24.7525	0	5.94059	13.8614	3.9604	1.02041	4.08163	9.90099	1.9802	0
Fujian Sheng	2024-04-01	20.096	88.3284	96.2917	1.13011	0.0569162	9.90133e-05	0.135531	3.25774e-06	0.000144591	23.6683	36.7188	Southern	0	1.88679	2.83019	30	3.63636	1.81818	0.909091	8.18182	8.49057	0	30	1.81818	19.0909	1.88679	0	0	13.6364	0.943396	0	0	20.9091	0.909091	6.36364	14.5455	1.81818	0.943396	0.943396	5.45455	5.45455	0
Gansu Sheng	2024-04-01	8.8882	43.7992	179.939	2.08488	0.0277761	6.74778e-05	0.157129	0.000107824	6.0143e-05	34.9419	111.125	Northern	0	2.5	9.44444	11.2329	9.58904	8.76712	0	7.59494	4.72222	0.273973	20.5479	2.46575	7.94521	5.83333	4.44444	0.833333	27.8481	4.44444	0	5.09554	9.31507	0.273973	15.0685	7.67123	3.0137	0	11.6667	7.12329	2.19178	0
Guangdong Sheng	2024-04-01	23.695	87.2475	106.015	1.86597	0.0601369	0.000107513	0.131568	-5.73164e-05	0.000189673	19.7462	38.5302	Southern	0.642398	2.407	4.37637	11.3734	6.20985	8.56531	0.214133	6.22711	2.84464	1.50215	20.1285	3.64026	9.85011	7.22101	6.78337	0.437637	27.8388	5.25164	0	4	9.85011	0.856531	23.9829	10.0642	3.42612	0.218818	11.3786	13.0621	2.78373	0
Guangxi Zhuangzu Zizhiqu	2024-04-01	23.0794	82.9296	112.063	1.93422	0.0590143	9.36734e-05	0.131449	-2.03655e-05	0.000245435	26.512	44.2671	Southern	0.188324	0	3.43511	10.3774	6.59134	5.46139	0	7.7381	2.09924	1.50943	18.4557	6.40301	11.8644	11.8321	3.62595	0.381679	24.1071	4.19847	0.376648	1.16279	11.1111	1.50659	24.1055	7.72128	1.88324	0.19084	9.16031	8.6629	1.88324	0
Guizhou Sheng	2024-04-01	17.7341	79.4019	109.501	1.59071	0.0467568	7.59341e-05	0.135198	2.52348e-05	0.000151532	23.5337	36.4307	Southern	0.764818	0	3.48162	11.3244	9.75143	5.73614	0.191205	8.62534	0.967118	3.26296	21.0325	4.97132	10.5163	9.47776	4.64217	0.386847	29.6496	6.5764	0	1.92308	16.0612	0.956023	26.195	10.5163	3.44168	0.386847	5.99613	13.5755	0.764818	0
Hainan Sheng	2024-04-01	28.2695	73.6369	195.31	3.38454	0.0557294	6.45799e-05	0.126852	-2.1122e-05	0.000243028	20.063	41.5317	Southern	0.558659	0	9.02256	12.1043	8.56611	6.51769	0.18622	6.08273	0.75188	1.48976	15.4562	4.09683	14.1527	10.5263	8.64662	0.56391	23.601	5.82707	0.18622	5.69801	22.905	2.42086	16.0149	8.93855	3.72439	0.37594	4.88722	9.49721	1.8622	0
Hebei Sheng	2024-04-01	13.0612	50.274	159.131	2.10219	0.0442308	0.000133524	0.165615	0.000307045	0.000130807	39.7274	92.979	Northern	0.714286	0	6.28019	8.09524	9.04762	4.28571	0.952381	6.26703	0.966184	2.38095	13.0952	2.38095	12.619	4.10628	5.7971	2.41546	26.9755	4.10628	0	3.63636	13.5714	1.19048	22.619	10.4762	4.52381	0	4.10628	9.7619	2.14286	0
Henan Sheng	2024-04-01	17.7281	65.0405	154.084	1.87956	0.0481624	0.00010376	0.152458	0.000202615	0.00012948	40.2476	84.8632	Northern	1.23457	0	3.1348	5.55556	10.4938	1.85185	0.925926	5.66038	0	3.08642	11.7284	1.85185	10.1852	0.940439	5.95611	7.21003	22.2642	5.64263	0	2.15517	15.4321	1.23457	23.1481	10.4938	2.77778	0	8.46395	5.8642	0.308642	0
Hubei Sheng	2024-04-01	17.5199	79.4734	117.449	1.39298	0.0499482	8.58345e-05	0.14478	9.83553e-05	0.000123959	32.7323	58.6668	Southern	0	0	0	0	0	0	0	0	0	0	50	0	50	0	0	0	0	0	0	0	0	0	0	0	0	0	0	0	0	0
Hunan Sheng	2024-04-01	19.2694	85.3554	90.9204	1.35593	0.0550906	9.36393e-05	0.138273	2.26397e-06	0.000149428	28.9996	41.8587	Southern	0	0	0	0	16.6667	0	0	8.33333	0	0	0	0	0	0	0	0	8.33333	0	0	0	0	0	0	0	8.33333	0	0	8.33333	0	0
Jiangsu Sheng	2024-04-01	16.1611	75.109	137.783	2.43254	0.0506434	0.000140068	0.150018	0.000254346	0.000134489	28.8878	58.1934	Southern	0	0	0	0	0	0	0	0	0	0	0	0	0	0	0	0	37.5	0	0	0	12.5	0	0	25	0	0	28.5714	0	0	0
Jiangxi Sheng	2024-04-01	20.319	86.4028	91.4966	1.38149	0.0572274	9.4431e-05	0.138451	1.35443e-05	0.000151393	22.6265	37.3569	Southern	0	0	0	0	9.09091	0	0	0	0	0	27.2727	9.09091	36.3636	0	0	0	9.09091	0	0	0	0	0	9.09091	9.09091	0	0	0	9.09091	0	0
Liaoning Sheng	2024-04-01	10.9382	57.3529	155.446	2.62224	0.0452756	0.000115674	0.172028	0.000389924	0.000113736	40.9559	79.7244	Northern	0	0	4.7619	0	8.69565	0	0	17.3913	0	0	4.34783	0	13.0435	0	0	0	13.0435	0	0	0	0	0	8.69565	4.34783	0	0	0	8.69565	0	0
Nei Mongol Zizhiqu	2024-04-01	8.67327	36.0805	168.736	3.08026	0.031763	7.09939e-05	0.174953	0.00023862	5.5585e-05	28.3671	91.711	Northern	0	0	6.25	5.88235	0	11.7647	0	5.88235	0	0	11.7647	0	0	0	0	0	29.4118	0	0	0	0	0	0	23.5294	0	0	0	17.6471	0	0
Ningxia Huizu Zizhiqu	2024-04-01	12.2465	45.2727	168.412	2.35547	0.0319105	8.65316e-05	0.15821	0.000114727	8.35816e-05	42.8687	133.353	Northern	4	0	4	0	8	0	4	8	0	0	12	0	8	36	0	0	20	0	0	0	0	0	4	0	0	0	4	12	0	0
Qinghai Sheng	2024-04-01	-1.87348	49.8095	208.763	1.81741	0.0190821	5.62553e-05	0.152415	6.13761e-05	4.29946e-05	24.2327	62.253	Northern	0	0	5.26316	0	10	15	0	10	0	0	5	0	0	26.3158	0	0	15	0	0	0	0	0	5	5	0	0	0	0	0	0
Shaanxi Sheng	2024-04-01	14.3485	61.0758	151.565	1.57335	0.0374119	8.13746e-05	0.154016	0.000130338	9.77597e-05	34.6827	90.2419	Northern	0	0	19.3548	0	0	16.129	3.22581	12.9032	0	0	6.45161	3.22581	9.67742	3.22581	6.45161	0	25.8065	0	0	0	3.22581	0	9.67742	3.22581	0	0	3.22581	6.45161	0	0
Shandong Sheng	2024-04-01	16.8481	54.8606	168.776	2.54039	0.0492307	0.000135205	0.158977	0.000203978	0.000148002	34.293	82.8983	Northern	0	0	25	5.40541	0	2.7027	0	5.40541	0	0	5.40541	2.7027	5.40541	0	5.55556	2.77778	21.6216	2.77778	0	0	8.10811	0	5.40541	8.10811	5.40541	0	5.55556	13.5135	0	0
Shanghai Shi	2024-04-01	15.6819	82.519	108.042	3.0512	0.0545968	0.000204469	0.146283	0.00032945	0.000127107	26.6765	44.0765	Southern	0	0	32.4324	5	2.5	10	2.5	7.5	0	0	15	2.5	5	0	5.40541	0	22.5	0	0	0	10	0	2.5	12.5	2.5	0	0	5	0	0
Shanxi Sheng	2024-04-01	12.8048	54.0191	165.104	1.66123	0.0383272	0.00011611	0.159563	0.000229724	0.00010902	36.7408	89.7328	Northern	2.5	0	10	2.5	10	12.5	0	5	2.5	0	5	0	7.5	0	0	5	12.5	2.5	0	0	12.5	0	0	12.5	2.5	0	10	5	2.5	0
Sichuan Sheng	2024-04-01	8.59222	72.2377	157.876	1.0221	0.0316773	6.56218e-05	0.142297	3.83018e-05	9.03762e-05	24.0727	42.4645	Southern	7.69231	0	23.0769	0	0	15.3846	0	7.69231	0	0	23.0769	0	7.69231	0	7.69231	0	15.3846	0	0	0	7.69231	0	7.69231	0	0	0	7.69231	7.69231	7.69231	0
Tianjin Shi	2024-04-01	15.8188	47.2882	158.729	2.6941	0.0519134	0.000206301	0.165466	0.000398218	0.000164688	40.4049	90.8676	Northern	0	0	7.14286	3.57143	3.57143	3.57143	0	0	0	0	28.5714	0	7.14286	0	0	3.57143	25	0	0	0	17.8571	0	3.57143	7.14286	10.7143	0	14.2857	0	0	0
Xinjiang Uygur Zizhiqu	2024-04-01	9.35497	36.1985	194.715	2.27086	0.027522	6.4715e-05	0.161165	9.95168e-05	5.26414e-05	43.1721	159.317	Northern	0	0	5.55556	2.7027	8.10811	5.40541	0	5.40541	2.77778	0	10.8108	2.7027	8.10811	0	0	8.33333	24.3243	5.55556	0	0	8.10811	8.10811	5.40541	13.5135	2.7027	0	11.1111	5.40541	0	0
Xizang Zizhiqu	2024-04-01	-4.65687	50.0471	221.737	2.20494	0.0172902	5.22e-05	0.143115	9.43936e-06	4.3035e-05	12.176	24.7832	Northern	1.04167	4.21053	0	2.08333	3.125	3.125	1.04167	7.29167	6.31579	0	30.2083	4.16667	11.4583	30.5263	5.26316	6.31579	47.9167	5.26316	0	0	9.375	0	30.2083	9.375	2.08333	0	6.31579	4.16667	0	0
Yunnan Sheng	2024-04-01	19.1152	51.6828	188.862	1.83607	0.0398906	5.98143e-05	0.130822	1.98541e-05	0.000146681	36.1448	56.1495	Southern	0.78125	3.125	1.5625	5.46875	7.03125	3.90625	0	10.9375	4.6875	0	37.5	4.6875	11.7188	25.7812	5.46875	4.6875	29.6875	0	0	0	10.9375	1.5625	21.0938	7.03125	5.46875	0	8.59375	2.34375	0	0
Zhejiang Sheng	2024-04-01	17.5686	84.6249	100.116	1.38295	0.0534436	0.000116727	0.141514	0.000134657	0.000136548	23.5696	41.6627	Southern	2.7027	6.75676	10.8108	9.45946	9.45946	5.40541	0	2.7027	0	0	39.1892	4.05405	14.8649	4.05405	8.10811	0	36.4865	8.10811	0	0	5.40541	5.40541	13.5135	6.75676	1.35135	0	12.1622	2.7027	5.40541	0
Heilongjiang Sheng	2024-04-01	6.7673	52.3355	158.607	2.40068	0.03771	7.65074e-05	0.191308	0.000498433	8.84674e-05	36.7604	64.0555	Northern	0	7.28477	9.27152	9.86842	5.92105	1.31579	0.657895	5.92105	1.3245	0	36.8421	3.94737	11.8421	5.96026	3.31126	0.662252	36.8421	3.31126	0	0	5.26316	2.63158	15.7895	12.5	3.28947	0	9.27152	1.31579	1.31579	0
Jilin Sheng	2024-04-01	8.94057	54.0031	156.16	2.33859	0.0411605	8.91343e-05	0.178434	0.000411418	0.000108829	41.9465	77.9456	Northern	1.3986	2.0979	7.69231	9.79021	4.8951	2.7972	0.699301	2.7972	0.699301	0	45.4545	6.29371	12.5874	2.7972	2.0979	0	34.2657	6.99301	0	1.66667	5.59441	2.0979	16.7832	9.09091	2.0979	0	10.4895	0	0.699301	0
Anhui Sheng	2024-05-01	21.6749	67.1703	179.662	1.95773	0.047571	0.000106113	0.147286	0.000185051	0.000180056	28.612	58.2286	Southern	1.21951	0	6.70732	9.7561	7.31707	4.87805	0.609756	3.65854	1.21951	1.21951	31.0976	2.43902	14.6341	1.82927	2.43902	0.609756	26.8293	8.53659	0	1.49254	6.70732	4.26829	17.0732	15.2439	1.82927	0	12.1951	1.21951	1.82927	0
Beijing Shi	2024-05-01	19.3458	47.502	190.433	1.59248	0.0423278	0.000141172	0.160848	0.000363794	0.000209276	28.6801	66.8145	Northern	1.91083	0	8.28025	6.36943	6.36943	1.91083	0	1.91083	1.27389	0	26.7516	3.82166	8.28025	4.4586	2.54777	3.18471	36.3057	14.6497	0.636943	4.61538	10.1911	2.54777	20.3822	11.465	4.4586	1.27389	9.55414	3.18471	3.82166	0
Chongqing Shi	2024-05-01	20.1922	77.8748	136.399	0.858007	0.0435055	9.19006e-05	0.141088	2.18047e-05	0.000146326	24.2137	39.672	Southern	0.649351	0	9.09091	5.19481	2.5974	1.94805	1.94805	3.24675	0	2.5974	25.974	5.19481	17.5325	1.2987	1.2987	3.24675	30.5195	9.09091	0	1.63934	12.987	2.5974	21.4286	6.49351	1.94805	0.649351	9.74026	2.5974	3.8961	0
Fujian Sheng	2024-05-01	20.9556	82.4364	127.984	1.06269	0.0430645	8.51848e-05	0.137693	6.90636e-05	0.000142826	17.2081	30.3278	Southern	0	0	12.1951	9.7561	12.1951	0	0	2.43902	0	0	34.1463	2.43902	17.0732	2.43902	0	0	36.5854	4.87805	0	0	12.1951	2.43902	17.0732	14.6341	9.7561	0	4.87805	7.31707	9.7561	0
Gansu Sheng	2024-05-01	15.8283	40.5272	206.185	2.48901	0.0284058	7.12438e-05	0.142824	2.15613e-05	7.99232e-05	40.8668	120.472	Northern	0	0	4.54545	4.54545	9.09091	9.09091	0	4.7619	0	0	27.2727	0	22.7273	0	0	0	38.0952	0	0	16.6667	4.54545	0	13.6364	22.7273	0	0	4.54545	4.54545	9.09091	0
Guangdong Sheng	2024-05-01	23.7493	86.1112	114.723	1.4744	0.0442817	9.52008e-05	0.134262	1.91669e-05	0.000162195	17.4613	34.6264	Southern	5.55556	0	0	0	16.6667	11.1111	0	5.55556	0	0	0	0	11.1111	0	0	5.55556	22.2222	0	0	0	0	0	0	16.6667	0	0	0	5.55556	0	0
Guangxi Zhuangzu Zizhiqu	2024-05-01	23.3108	84.5486	119.137	1.52908	0.0449323	8.26556e-05	0.134167	-2.41274e-05	0.000153336	18.7984	34.2987	Southern	0	0	0	0	11.1111	11.1111	0	0	0	0	0	0	11.1111	0	0	0	22.2222	0	0	0	0	0	0	22.2222	0	0	11.1111	33.3333	0	0
Guizhou Sheng	2024-05-01	18.7251	82.3226	118.631	1.52697	0.0409677	8.1208e-05	0.136605	-4.63365e-06	0.00012153	15.2061	25.7329	Southern	0	0	0	0	18.75	18.75	0	6.25	0	0	0	0	6.25	0	0	6.25	12.5	0	0	0	0	0	0	12.5	0	0	0	18.75	0	0
Hainan Sheng	2024-05-01	27.1609	83.7829	156.127	1.78114	0.0416718	7.01964e-05	0.128719	-8.36877e-05	0.00016474	13.4228	27.017	Southern	0	0	0	0	7.69231	30.7692	0	0	0	0	0	0	7.69231	0	0	7.69231	15.3846	0	0	0	0	0	0	30.7692	0	0	0	15.3846	0	0
Hebei Sheng	2024-05-01	18.7027	46.2698	196.226	2.19452	0.0425478	0.000124831	0.160008	0.000282831	0.000174355	29.683	74.4435	Northern	0	0	54.1667	4.16667	8.33333	12.5	0	8.33333	0	0	0	0	8.33333	0	0	0	20.8333	0	0	0	0	0	0	16.6667	4.16667	0	0	20.8333	0	0
Henan Sheng	2024-05-01	23.0771	52.6197	198.006	1.89602	0.047842	0.000110578	0.14913	0.000151833	0.000206829	35.6135	84.6831	Northern	0	0	0	0	0	28.5714	0	0	0	0	0	0	14.2857	0	0	0	28.5714	0	0	0	0	0	0	28.5714	0	0	0	0	0	0
Hubei Sheng	2024-05-01	21.2223	72.9609	162.273	1.49089	0.0464951	9.29699e-05	0.143903	9.18082e-05	0.000176357	30.1303	54.6317	Southern	0	0	0	0	9.09091	9.09091	0	0	0	0	0	0	0	54.5455	0	0	36.3636	0	0	0	0	0	18.1818	18.1818	0	0	0	9.09091	0	0
Hunan Sheng	2024-05-01	21.6614	79.9291	131.792	1.38495	0.0461246	8.66423e-05	0.138951	5.01958e-05	0.000153635	27.0361	45.6116	Southern	0	0	33.3333	0	13.3333	6.66667	0	6.66667	0	0	6.66667	0	6.66667	26.6667	0	0	13.3333	0	0	0	0	0	13.3333	6.66667	0	0	0	13.3333	0	0
Jiangsu Sheng	2024-05-01	20.8004	66.5107	190.811	2.47701	0.0478789	0.000126866	0.1504	0.000222228	0.000171634	25.9069	52.9352	Southern	0	0	43.75	0	12.5	6.25	0	6.25	0	0	6.25	0	12.5	0	0	0	18.75	0	0	0	0	0	6.25	0	0	0	6.25	6.25	0	0
Jiangxi Sheng	2024-05-01	22.2722	78.9341	139.719	1.32718	0.0456595	8.51085e-05	0.140034	7.95758e-05	0.000157173	21.5294	40.8318	Southern	0	0	59.375	0	6.25	3.125	0	12.5	0	0	3.125	0	0	0	0	0	21.875	0	0	0	3.125	0	3.125	18.75	0	0	0	31.25	0	0
Liaoning Sheng	2024-05-01	16.3725	56.9834	182.597	2.91811	0.041847	0.00011854	0.165769	0.000385659	0.000125564	22.9292	51.6451	Northern	0	0	24.1379	0	17.2414	3.44828	3.44828	3.44828	0	0	0	0	3.44828	0	0	0	27.5862	0	0	0	3.44828	0	0	24.1379	0	0	0	17.2414	0	0
Nei Mongol Zizhiqu	2024-05-01	16.0552	32.9224	202.21	3.28457	0.0318258	7.92312e-05	0.162508	0.000134439	7.73782e-05	25.3176	69.8815	Northern	0	0	29.4118	0	14.2857	7.14286	1.78571	3.57143	0	0	1.78571	1.78571	1.78571	0	0	1.96078	39.2857	3.92157	0	0	0	0	1.78571	17.8571	3.57143	0	7.84314	7.14286	0	0
Ningxia Huizu Zizhiqu	2024-05-01	18.518	40.4356	206.911	2.91654	0.0328899	9.17146e-05	0.145631	5.32024e-05	0.000122853	27.7977	74.0125	Northern	2.27273	0	22.2222	0	22.7273	6.81818	2.27273	4.54545	0	0	13.6364	4.54545	6.81818	0	0	0	65.9091	0	0	0	4.54545	0	2.27273	13.6364	0	0	0	9.09091	2.27273	0
Qinghai Sheng	2024-05-01	3.32964	56.8883	219.304	1.69099	0.0199538	5.79776e-05	0.137915	-3.02041e-05	5.20508e-05	20.5123	43.4196	Northern	0	0	0	0	10.5263	13.1579	0	10.5263	9.52381	0	10.5263	2.63158	5.26316	0	0	0	42.1053	0	0	11.1111	10.5263	0	0	26.3158	2.63158	0	0	18.4211	2.63158	0
Shaanxi Sheng	2024-05-01	19.0849	54.5603	187.292	1.8821	0.0377743	8.80368e-05	0.146149	6.60915e-05	0.000145894	25.3902	59.0263	Northern	0	0	9.52381	3.22581	6.45161	9.67742	0	0	0	0	6.45161	6.45161	0	23.8095	0	0	38.7097	9.52381	0	7.69231	3.22581	0	0	19.3548	6.45161	0	0	25.8065	0	0
Shandong Sheng	2024-05-01	21.6411	49.6013	206.243	2.40781	0.0480992	0.00012621	0.156684	0.00023025	0.000199967	28.027	70.6558	Northern	0	0	0	4.34783	15.2174	2.17391	0	4.7619	11.9048	0	8.69565	2.17391	6.52174	4.7619	4.7619	4.7619	57.1429	2.38095	0	4.54545	6.52174	0	0	10.8696	2.17391	0	7.14286	6.52174	2.17391	0
Shanghai Shi	2024-05-01	19.6392	76.8209	176.384	3.2336	0.0460188	0.000161697	0.147433	0.000224283	0.000149647	21.1317	36.203	Southern	0	4.08163	0	10.2041	4.08163	6.12245	0	11.6279	8.16327	0	6.12245	0	6.12245	16.3265	26.5306	0	51.1628	2.04082	0	7.14286	6.12245	0	14.2857	20.4082	6.12245	0	6.12245	6.12245	0	0
Shanxi Sheng	2024-05-01	18.0699	45.1242	201.795	1.75454	0.0394016	0.000117319	0.15275	0.000148474	0.000158669	28.5453	71.6804	Northern	0	3.7037	16.6667	5.55556	7.40741	12.963	1.85185	14.8936	3.7037	0	14.8148	1.85185	9.25926	0	12.963	3.7037	38.2979	0	0	13.3333	7.40741	0	5.55556	7.40741	3.7037	0	3.7037	9.25926	1.85185	0
Sichuan Sheng	2024-05-01	11.7904	74.5761	170.881	0.950122	0.0316129	7.23819e-05	0.13696	2.1786e-05	9.43216e-05	24.1792	40.6981	Southern	0	2.38095	16.6667	2.38095	4.7619	4.7619	0	2.7027	0	0	9.52381	0	7.14286	2.38095	0	2.38095	48.6486	0	0	0	2.38095	0	19.0476	9.52381	2.38095	0	2.38095	4.7619	0	0
Tianjin Shi	2024-05-01	21.6779	44.386	199.437	2.76841	0.0475372	0.000172468	0.16094	0.000308331	0.000229466	30.9987	73.2083	Northern	0	5.88235	5.88235	5.88235	17.6471	0	0	13.3333	0	0	11.7647	0	0	5.88235	0	0	26.6667	0	0	25	5.88235	0	17.6471	17.6471	0	0	0	5.88235	0	0
Xinjiang Uygur Zizhiqu	2024-05-01	17.0903	34.8571	221.744	2.40761	0.0270361	6.69833e-05	0.142221	1.22927e-05	6.90302e-05	35.933	118.126	Northern	0	0	6.25	0	12.5	0	0	13.3333	0	0	12.5	6.25	6.25	0	0	0	20	0	0	0	6.25	0	6.25	12.5	0	0	0	0	0	0
Xizang Zizhiqu	2024-05-01	0.251713	56.3977	241.145	1.74838	0.0191225	5.53054e-05	0.131595	-3.0768e-05	5.01061e-05	10.9277	21.7017	Northern	0	0	0	10	5	15	0	21.0526	0	0	10	0	10	5	0	0	15.7895	5	0	12.5	5	0	10	0	0	0	5	15	0	0
Yunnan Sheng	2024-05-01	18.7426	71.6117	165.2	1.16092	0.0350206	6.37187e-05	0.132158	1.89608e-06	0.000125269	20.0469	32.5735	Southern	0	0	0	0	5	15	5	10.5263	0	0	25	0	10	0	0	0	26.3158	0	0	0	5	0	10	20	10	0	0	5	0	0
Zhejiang Sheng	2024-05-01	19.8168	77.2405	151.737	1.42861	0.0439841	9.78083e-05	0.142458	0.000112323	0.000158614	20.6304	37.5114	Southern	0	0	5.55556	5.55556	5.55556	11.1111	5.55556	6.25	0	0	5.55556	0	5.55556	0	0	0	31.25	5.55556	0	0	0	0	5.55556	16.6667	5.55556	0	16.6667	16.6667	5.55556	0
Heilongjiang Sheng	2024-05-01	12.3424	52.8347	179.178	2.26058	0.0345935	8.36601e-05	0.182542	0.000260508	8.12992e-05	19.3738	38.4805	Northern	0	0	26.6667	6.25	25	12.5	12.5	6.25	0	0	0	0	0	6.66667	0	0	31.25	0	0	0	6.25	0	6.25	25	0	0	6.66667	18.75	0	0
Jilin Sheng	2024-05-01	13.7499	57.4768	167.176	2.52256	0.0376772	9.56073e-05	0.171673	0.000347066	9.87629e-05	16.3662	37.2334	Northern	0	0	0	0	3.84615	5.12821	1.28205	1.28205	0	0	6.41026	0	10.2564	0	0	1.28205	21.7949	0	0	0	5.12821	0	2.5641	10.2564	0	0	2.5641	3.84615	0	0
Anhui Sheng	2024-06-01	25.7056	71.0298	144.339	1.78893	0.0465061	0.00011189	0.138753	8.19127e-05	0.000231466	20.1477	40.4776	Southern	1.31579	0	0	0	9.21053	3.94737	1.31579	3.94737	0	0	7.89474	1.31579	9.21053	0	0	5.26316	17.1053	2.63158	0	0	1.31579	0	2.63158	14.4737	0	0	6.57895	5.26316	0	0
Beijing Shi	2024-06-01	25.0149	47.8829	194.862	1.29997	0.0429271	0.000134513	0.162359	0.000308367	0.000280806	27.5572	62.1979	Northern	3.79747	0	0	0	10.1266	15.1899	1.26582	8.86076	0	0	12.6582	1.26582	10.1266	0	0	3.79747	24.0506	0	0	0	2.53165	0	1.26582	16.4557	1.26582	0	5.06329	6.32911	0	0
Chongqing Shi	2024-06-01	22.3796	81.9251	111.824	0.691187	0.0408166	0.000101097	0.133141	2.30477e-05	0.000181318	21.3589	33.5937	Southern	2.89855	0	0	0	10.1449	13.0435	2.89855	5.7971	0	0	27.5362	8.69565	15.942	0	0	1.44928	39.1304	0	0	0	1.44928	0	4.34783	15.942	1.44928	0	2.89855	11.5942	0	0
Fujian Sheng	2024-06-01	23.677	89.8825	99.3047	1.35479	0.0338677	7.77495e-05	0.130216	-4.01782e-05	0.00013416	10.8485	21.6169	Southern	0	0	10.0917	3.66972	4.58716	6.42202	0	11.0092	0	0	14.6789	2.75229	6.42202	0	0	0	32.1101	0	0	0	0	0	2.75229	11.0092	0.917431	0	0	3.66972	0	0
Gansu Sheng	2024-06-01	18.161	46.0863	198.486	1.94352	0.0261873	7.24101e-05	0.140476	3.36262e-05	8.75467e-05	19.0478	45.0161	Northern	0	0	4.16667	2.08333	2.08333	5.20833	0	8.33333	0	0	19.7917	0	13.5417	1.04167	0	0	35.4167	0	0	0	1.04167	0	1.04167	14.5833	0	0	2.08333	10.4167	0	0
Guangdong Sheng	2024-06-01	26.1718	89.1012	117.078	1.88113	0.0341826	8.30081e-05	0.128122	-6.81992e-05	0.000140815	11.1858	24.3214	Southern	0	0	6.06061	0.757576	6.81818	12.1212	0	3.78788	0	0	21.9697	3.78788	12.1212	12.8788	0	0	31.0606	0	0	0	0	0.757576	2.27273	11.3636	0	0	3.0303	12.8788	0	0
Guangxi Zhuangzu Zizhiqu	2024-06-01	25.4625	88.8932	104.497	1.73612	0.038629	7.65207e-05	0.127942	-5.92079e-05	0.000141275	11.8493	23.746	Southern	0.757576	0	10.6061	0.757576	6.06061	11.3636	0.757576	9.84848	0	0	16.6667	3.0303	9.84848	17.4242	1.51515	0	15.9091	0	0	0	1.51515	0	5.30303	8.33333	0.757576	0	2.27273	8.33333	0.757576	0
Guizhou Sheng	2024-06-01	20.9675	86.8911	92.8179	1.36681	0.0400543	8.51427e-05	0.129356	-1.51454e-05	0.000121743	10.7784	18.5263	Southern	0.854701	0	29.0598	1.7094	5.12821	7.69231	0.854701	2.5641	0.854701	0	7.69231	1.7094	7.69231	4.2735	2.5641	0	18.8034	0	0	0	0	0	4.2735	7.69231	0	0	2.5641	5.12821	0.854701	0
Hainan Sheng	2024-06-01	28.2159	83.0712	164.746	2.44525	0.0308123	5.57016e-05	0.125061	-3.56569e-05	0.000149803	9.74769	21.0333	Southern	0.632911	0	19.6203	2.53165	10.1266	8.22785	0.632911	9.49367	0	0	15.8228	3.79747	5.6962	1.26582	0.632911	0	18.3544	0.632911	0	0	1.89873	0	5.6962	10.7595	0	0	4.43038	8.22785	0	0
Hebei Sheng	2024-06-01	24.1279	47.0713	194.878	1.9468	0.0424385	0.000126095	0.159056	0.000222922	0.000244453	27.8321	72.0559	Northern	0	0	17.6471	1.96078	5.88235	7.84314	1.30719	3.92157	0	0	14.3791	1.30719	4.57516	0	0	0	20.915	0	0	0	5.22876	0	3.92157	9.80392	1.30719	0	1.96078	5.88235	0	0
Henan Sheng	2024-06-01	27.177	54.2494	175.396	1.72048	0.0455179	0.000117628	0.141464	0.000150467	0.000282363	28.6913	68.0735	Northern	0	0	13.9241	0	5.06329	12.6582	0	5.6962	1.26582	0	11.3924	1.89873	3.16456	0	1.26582	0	20.8861	1.89873	0	0	7.59494	0	4.43038	12.6582	1.26582	0	3.16456	4.43038	0	0
Hubei Sheng	2024-06-01	24.0379	77.2003	132.891	1.16385	0.0427732	9.29145e-05	0.13538	4.51504e-05	0.00019981	19.7799	33.7144	Southern	0.775194	0	10.0775	0	7.75194	11.6279	0	4.65116	0	1.55039	18.6047	0.775194	9.30233	0	0.775194	5.42636	14.7287	3.87597	0	0	1.55039	0	5.42636	20.155	1.55039	0	4.65116	6.20155	0	0
Hunan Sheng	2024-06-01	24.1701	86.0016	99.6886	1.42837	0.0427899	8.53255e-05	0.131482	-5.79364e-05	0.000152475	14.6541	24.0859	Southern	1.7094	0	11.9658	1.7094	6.83761	8.54701	0.854701	1.7094	2.5641	0	15.3846	1.7094	7.69231	0.854701	0.854701	6.83761	17.9487	5.12821	0	0	11.1111	0	3.4188	11.1111	0	0	7.69231	6.83761	0	0
Jiangsu Sheng	2024-06-01	25.6173	68.3276	160.683	2.42107	0.0468877	0.000135496	0.142526	0.000109998	0.000240032	20.7449	39.7437	Southern	2.02703	1.35135	6.08108	4.72973	8.78378	14.1892	0.675676	2.7027	4.05405	0	16.2162	0.675676	9.45946	2.7027	2.7027	10.8108	19.5946	2.7027	0	0	8.10811	0	2.7027	11.4865	1.35135	0	6.75676	5.40541	0	0
Jiangxi Sheng	2024-06-01	24.4323	87.0084	92.3343	1.56746	0.0407457	8.42101e-05	0.131677	-5.02409e-05	0.000149356	13.1882	23.9805	Southern	0.444444	4	1.33333	5.77778	6.22222	4	0.888889	6.72646	6.22222	0	24.4444	4.44444	14.2222	8	1.33333	3.11111	28.6996	1.77778	0	0	11.5556	0.444444	6.66667	13.7778	3.55556	0	8.44444	6.22222	0	0
Liaoning Sheng	2024-06-01	21.9977	63.0205	192.907	2.65142	0.0420151	0.000112023	0.168379	0.000234634	0.000182735	18.6417	38.5802	Northern	0	6.70927	4.47284	3.83387	5.43131	1.91693	0	4.50161	2.23642	0	22.0447	2.8754	15.3355	13.099	4.15335	1.59744	26.6881	1.91693	0	0	5.43131	0	7.02875	9.90415	3.19489	0.319489	4.47284	5.7508	0.638978	0
Nei Mongol Zizhiqu	2024-06-01	20.4835	44.6559	195.775	2.89652	0.0310271	8.04181e-05	0.16237	8.21766e-05	0.000102714	22.7692	61.9361	Northern	1.45985	2.18978	8.75912	6.93431	4.37956	2.18978	0	7.29927	1.45985	0	33.9416	4.0146	17.5182	16.0584	1.82482	1.45985	24.0876	3.28467	0	0	9.85401	0.364964	6.20438	9.85401	1.45985	0	5.47445	6.20438	1.45985	0
Ningxia Huizu Zizhiqu	2024-06-01	20.8236	46.5104	198.418	2.45758	0.0300886	8.90763e-05	0.142274	8.40573e-05	0.000118834	21.4915	56.2789	Northern	0.977995	0.740741	7.40741	13.6919	6.60147	3.42298	0	7.57946	0.246914	0	27.3839	2.20049	13.2029	14.321	0.493827	0.493827	30.3178	2.96296	0.244499	0	5.62347	0.733496	7.09046	13.4474	1.95599	0	7.65432	5.37897	0.977995	0
Qinghai Sheng	2024-06-01	6.75842	64.2494	206.151	1.57197	0.0195332	5.96579e-05	0.131985	-3.83258e-06	4.44161e-05	13.2416	24.8902	Northern	1.53846	0	6.16967	10.5128	6.15385	3.07692	0.512821	4.12371	0	0	25.8974	3.33333	16.1538	5.14139	0.771208	1.28535	30.1546	2.05656	0	0	3.07692	0.25641	5.64103	15.8974	2.5641	0	4.37018	4.87179	0.512821	0
Shaanxi Sheng	2024-06-01	22.1243	57.2955	176.337	1.70922	0.0348999	8.79104e-05	0.140665	0.000106029	0.000177675	20.7347	49.9609	Northern	1.14416	0	8.00915	8.69565	7.09382	3.89016	0.686499	4.83871	0.228833	0	26.7735	3.66133	17.3913	3.89016	0.457666	0.457666	27.4194	2.746	0.228833	0	5.49199	0.457666	7.09382	15.5606	1.14416	0	4.57666	5.49199	0.686499	0
Shandong Sheng	2024-06-01	26.932	50.1031	194.036	2.35694	0.0463865	0.00013021	0.152055	0.000154351	0.000277689	22.6438	60.3636	Northern	2.08333	0	10.1493	6.25	3.86905	5.95238	1.19048	3.003	0.298507	0.297619	25.2976	2.97619	13.6905	2.68657	0	1.19403	31.5315	5.07463	0	0	3.57143	1.19048	7.7381	14.881	3.57143	0	5.97015	4.7619	1.4881	0
Shanghai Shi	2024-06-01	23.5577	84.1052	117.098	2.73449	0.0458786	0.000174947	0.138361	0.000150639	0.000184638	20.4098	26.1375	Southern	0.511509	0	7.45501	3.32481	6.90537	3.83632	0.255754	6.6838	0.257069	0	18.1586	2.55754	14.8338	7.71208	0.257069	1.79949	30.0771	3.08483	0.255754	50	2.04604	1.02302	5.6266	14.3223	2.8133	0	2.57069	6.13811	1.02302	0
Shanxi Sheng	2024-06-01	21.9959	45.966	190.338	1.64628	0.0376651	0.000105417	0.149261	0.000149432	0.000194551	27.425	69.1288	Northern	0	0	4.12088	2.1978	8.51648	6.59341	1.37363	5.50964	0	0.274725	18.956	1.0989	14.2857	7.41758	0	2.74725	26.7218	5.76923	0.274725	0	4.3956	0.274725	4.67033	17.5824	2.1978	0	4.12088	9.34066	1.64835	0
Sichuan Sheng	2024-06-01	14.9004	79.4604	140.44	0.859479	0.0310918	7.38519e-05	0.129814	1.4612e-05	0.000105451	17.9309	30.1244	Southern	0.573066	0	2.00573	4.58453	8.59599	5.15759	2.29226	4.02299	0	0	22.3496	2.86533	20.6304	1.43266	0	2.5788	26.1494	3.72493	0	0	2.00573	0.859599	6.01719	22.3496	2.5788	0	4.87106	10.8883	0.859599	0
Tianjin Shi	2024-06-01	27.638	47.0027	196.106	2.20792	0.0476291	0.000167614	0.161101	0.000282547	0.000328165	33.41	69.471	Northern	0	0	0	0	0	100	0	0	0	0	0	0	0	0	0	0	0	0	0	0	100	0	100	0	0	0	100	0	0	0
Xinjiang Uygur Zizhiqu	2024-06-01	20.4769	36.6151	222.388	2.10782	0.0251757	7.19352e-05	0.147048	2.29659e-05	8.32498e-05	18.5271	59.4306	Northern	0	0	0	0	50	50	0	0	0	0	0	0	0	0	0	0	0	0	0	0	0	0	0	50	0	0	0	100	0	0
Xizang Zizhiqu	2024-06-01	5.60848	61.0766	219.116	1.70118	0.0201424	5.89105e-05	0.126414	-1.94693e-05	5.40344e-05	6.35333	13.554	Northern	0	0	0	0	8	0	0	12	0	0	4	4	12	4	0	0	40	0	0	0	8	0	4	20	4	0	12	12	0	0
Yunnan Sheng	2024-06-01	19.6126	84.84	126.126	1.11162	0.0348773	6.01657e-05	0.126416	-5.69562e-06	9.68111e-05	12.7481	22.539	Southern	0	0	0	0	7.40741	7.40741	0	18.5185	0	0	7.40741	0	22.2222	3.7037	0	0	14.8148	0	0	0	0	0	0	7.40741	0	0	3.7037	22.2222	0	0
Zhejiang Sheng	2024-06-01	23.0047	86.965	94.4655	1.25356	0.0404356	9.59357e-05	0.134104	2.13476e-05	0.00018386	15.9345	26.5783	Southern	2.32558	0	34.8837	2.32558	6.97674	9.30233	0	20.9302	0	0	6.97674	0	16.2791	0	0	0	11.6279	0	0	0	4.65116	0	0	16.2791	0	0	0	16.2791	2.32558	0
Heilongjiang Sheng	2024-06-01	17.3787	73.1663	158.441	1.88944	0.0362331	8.29253e-05	0.173837	0.000178169	0.000123904	14.2542	27.7923	Northern	0	0	17.3913	2.17391	0	2.17391	0	13.0435	0	0	13.0435	2.17391	21.7391	0	0	0	28.2609	0	0	0	0	0	2.17391	8.69565	0	0	2.17391	15.2174	0	0
Jilin Sheng	2024-06-01	19.2641	69.818	174.478	2.26797	0.0382294	9.84315e-05	0.171185	0.00017765	0.000151823	14.029	29.0513	Northern	2.5	0	6.66667	0.833333	5	10.8333	0	11.6667	0	0	9.16667	0.833333	7.5	29.1667	0	0	28.3333	0	0.833333	0	1.66667	0	4.16667	8.33333	0	0	3.33333	7.5	0.833333	0
Anhui Sheng	2024-07-01	28.8733	79.2174	142.184	2.48626	0.0347136	9.20832e-05	0.131884	-9.70717e-06	0.000196073	13.7435	25.7619	Southern	0.847458	0	4.23729	0	5.08475	9.32203	0	6.77966	0	0	13.5593	1.69492	11.8644	16.1017	0	0	20.339	0	0	0	0	0	4.23729	5.08475	1.69492	0	2.54237	2.54237	0	0
Beijing Shi	2024-07-01	25.9769	71.46	161.228	0.954545	0.0461958	0.000115159	0.144052	0.000121343	0.000257257	26.6132	40.4043	Northern	4.5977	0	25.2874	2.29885	4.5977	9.1954	2.29885	6.89655	3.44828	0	11.4943	1.14943	5.74713	2.29885	1.14943	0	16.092	0	0	0	0	0	4.5977	3.44828	1.14943	0	8.04598	2.29885	0	0
Chongqing Shi	2024-07-01	26.198	80.2325	141.351	1.26509	0.0334703	7.70293e-05	0.129769	-3.3284e-06	0.000181971	16.3048	28.0333	Southern	1.51515	0	28.0303	2.27273	6.06061	5.30303	3.78788	12.1212	2.27273	0.757576	13.6364	0	6.06061	0	0.757576	0.757576	16.6667	0	0.757576	0	3.78788	0	2.27273	5.30303	1.51515	0	4.54545	3.78788	0	0
Fujian Sheng	2024-07-01	27.7872	73.9308	182.335	1.70075	0.0271543	7.06824e-05	0.128985	1.58472e-06	0.000160002	9.58172	21.9501	Southern	0.671141	0	8.05369	0	11.4094	1.34228	1.34228	6.04027	3.3557	0	15.4362	2.01342	4.69799	0	0	1.34228	20.8054	0.671141	0	0	6.04027	0	2.68456	8.72483	1.34228	0	2.01342	4.69799	0	0
Gansu Sheng	2024-07-01	20.5338	53.4566	189.156	1.87216	0.0260704	6.94703e-05	0.132766	-1.20164e-06	9.59886e-05	24.8173	66.0663	Northern	1.52672	0	11.4504	0	6.10687	9.16031	3.05344	9.16031	3.81679	0	9.16031	0	6.10687	0	0	0.763359	13.7405	1.52672	0	0	3.05344	0	3.81679	16.0305	0.763359	0	2.29008	13.7405	0.763359	0
Guangdong Sheng	2024-07-01	27.563	84.1226	160.13	2.03696	0.0273226	7.7634e-05	0.128232	-2.73517e-05	0.000155079	9.65583	22.414	Southern	1.11111	0	5.55556	7.77778	7.77778	8.88889	1.11111	3.33333	3.33333	3.33333	18.8889	1.11111	10	0	1.11111	4.44444	21.1111	7.77778	0	0	10	0	6.66667	5.55556	1.11111	0	17.7778	5.55556	1.11111	0
Guangxi Zhuangzu Zizhiqu	2024-07-01	26.8225	83.795	152.774	2.12425	0.0287332	6.5899e-05	0.128148	-3.80023e-05	0.000140443	11.5107	23.8999	Southern	0	0	8.82353	0	2.94118	13.2353	0	5.88235	4.41176	0	19.1176	4.41176	2.94118	0	1.47059	4.41176	19.1176	4.41176	0	0	14.7059	0	13.2353	13.2353	1.47059	0	8.82353	2.94118	0	0
Guizhou Sheng	2024-07-01	24.2613	79.5601	150.234	2.72615	0.0290558	6.69846e-05	0.128088	-1.54618e-05	0.00012563	8.91204	15.716	Southern	0	2.94118	10.7843	6.86275	3.92157	18.6275	0.980392	5.88235	9.80392	0	13.7255	0	5.88235	4.90196	0	8.82353	24.5098	2.94118	0	0	22.549	0	1.96078	4.90196	0.980392	0	5.88235	2.94118	1.96078	0
Hainan Sheng	2024-07-01	27.6095	83.0002	162.402	2.76733	0.027121	5.34345e-05	0.126042	9.20877e-06	0.000122453	10.7609	23.0873	Southern	0	3.33333	6.66667	13.3333	4.44444	8.88889	0	8.88889	5.55556	0	14.4444	1.11111	15.5556	18.8889	3.33333	5.55556	15.5556	2.22222	2.22222	0	11.1111	0	8.88889	10	1.11111	0	5.55556	5.55556	1.11111	0
Hebei Sheng	2024-07-01	24.8745	71.6874	159.86	1.52284	0.0452453	0.000104985	0.142505	0.000127733	0.000213104	25.9864	47.0696	Northern	0.680272	6.80272	3.40136	8.84354	6.80272	1.36054	0.680272	8.84354	2.72109	0	17.0068	2.72109	10.8844	13.6054	6.80272	3.40136	20.4082	0	0	0	9.52381	0	9.52381	6.80272	0.680272	0	2.72109	3.40136	0	0
Henan Sheng	2024-07-01	27.0604	82.0258	132.477	2.0171	0.039757	9.70605e-05	0.134621	2.2137e-05	0.000181508	20.3984	33.569	Northern	0.813008	5.69106	4.06504	16.2602	4.06504	4.87805	1.62602	7.31707	1.62602	0	29.2683	1.62602	8.13008	4.87805	7.31707	3.25203	21.1382	0.813008	0	0	8.13008	0.813008	2.43902	13.8211	3.25203	0	8.13008	1.62602	0.813008	0
Hubei Sheng	2024-07-01	27.3075	80.5426	140.194	2.16373	0.0338869	8.00235e-05	0.131078	-1.24514e-06	0.000180692	13.6999	25.5411	Southern	0	3.08642	16.0494	16.6667	6.17284	6.17284	0	6.79012	0.617284	0	21.6049	2.46914	9.25926	13.5802	2.46914	0.617284	25.3086	1.23457	0	0	4.93827	0	3.7037	12.963	2.46914	0	5.55556	6.79012	0	0
Hunan Sheng	2024-07-01	28.8578	71.8894	169.391	2.54204	0.0306024	7.15248e-05	0.129302	-3.07017e-05	0.00017202	12.5349	22.7716	Southern	0.531915	1.06383	15.9574	8.51064	8.51064	6.91489	0.531915	8.51064	0.531915	0	20.2128	1.06383	12.766	8.51064	2.65957	1.06383	34.5745	3.19149	0	0	5.85106	0.531915	7.44681	20.7447	1.06383	0	4.78723	7.44681	1.59574	0
Jiangsu Sheng	2024-07-01	28.9373	80.9867	141.085	3.03296	0.0374274	0.000109354	0.13337	-1.15365e-05	0.000212602	16.4444	27.3888	Southern	1.81818	0	6.06061	3.63636	5.45455	3.0303	0	3.0303	1.21212	0	21.8182	3.63636	13.3333	3.0303	0	1.21212	30.9091	3.63636	0	0	10.303	1.21212	7.27273	13.9394	1.81818	0.606061	6.06061	5.45455	1.21212	0
Jiangxi Sheng	2024-07-01	29.778	69.7228	181.214	2.34321	0.0295408	7.23901e-05	0.129416	-8.1658e-06	0.000185033	11.5017	24.2405	Southern	1.94805	0	6.49351	9.74026	12.3377	6.49351	2.5974	5.84416	0	0	19.4805	5.19481	26.6234	1.2987	0	0	26.6234	16.2338	0	0	5.84416	0.649351	5.19481	29.2208	1.2987	0	3.8961	9.09091	0	0
Liaoning Sheng	2024-07-01	24.3035	80.4003	139.311	2.34213	0.0528277	9.79364e-05	0.144814	0.000107657	0.000189283	22.3969	37.5088	Northern	0.735294	0	6.61765	15.4412	5.88235	13.9706	1.47059	5.88235	0	0	16.1765	3.67647	13.2353	0.735294	0	1.47059	27.9412	8.08824	0	0	4.41176	0.735294	5.88235	22.7941	3.67647	0	2.20588	11.7647	1.47059	0
Nei Mongol Zizhiqu	2024-07-01	23.6475	53.4228	186.619	2.30276	0.0402863	7.61563e-05	0.143942	2.43934e-05	0.000130247	22.6565	43.9138	Northern	0	0	12.1795	2.5641	6.41026	1.92308	1.92308	2.5641	0	0.641026	15.3846	0.641026	16.6667	0.641026	0	2.5641	19.2308	2.5641	0.641026	0	10.2564	0	7.05128	22.4359	1.28205	0	1.28205	3.84615	0	0
Ningxia Huizu Zizhiqu	2024-07-01	23.9478	49.9502	190.654	2.13548	0.031238	8.00423e-05	0.135048	5.01719e-05	0.000140358	25.3341	65.2639	Northern	0	0	6.84932	1.36054	11.5646	3.40136	0	5.44218	0	0	12.2449	0.680272	17.6871	0.684932	0	1.36986	25.8503	2.05479	0	100	11.5646	0.680272	3.40136	20.4082	0.680272	0	2.05479	9.52381	0	0
Qinghai Sheng	2024-07-01	10.8481	62.8037	198.584	1.62581	0.0195081	5.90783e-05	0.126114	-1.66503e-05	6.03541e-05	18.3015	37.4059	Northern	0	0	0	0	0	0	0	0	0	0	0	0	0	0	0	0	33.3333	0	0	0	0	0	0	0	0	0	0	0	0	0
Shaanxi Sheng	2024-07-01	23.6834	73.6968	147.705	1.37008	0.0343207	8.32e-05	0.134202	6.68918e-05	0.000184923	17.9257	38.7835	Northern	0	0	0	0	0	0	0	0	0	0	0	0	0	0	0	0	0	0	0	0	0	0	0	0	0	0	0	0	0	0
Shandong Sheng	2024-07-01	26.9631	81.1258	142.136	2.44209	0.04473	0.000108263	0.138159	5.03118e-05	0.000201521	20.3818	33.4562	Northern	0	0	0	0	16.6667	16.6667	16.6667	0	0	0	0	0	0	0	0	0	16.6667	0	0	0	0	0	0	0	0	0	0	0	0	0
Shanghai Shi	2024-07-01	29.6439	80.7742	168.116	4.30221	0.032265	0.000125938	0.130955	2.03263e-05	0.000250899	19.1613	31.5565	Southern	0	0	0	0	0	0	0	0	0	0	0	0	0	0	0	0	0	0	0	0	0	0	0	0	0	0	0	50	0	0
Shanxi Sheng	2024-07-01	23.2351	69.3037	161.429	1.21359	0.0381255	9.75123e-05	0.137577	7.97051e-05	0.000191467	25.3008	47.2918	Northern	0	0	40	10	0	0	0	10	0	0	0	0	20	0	0	0	20	0	0	0	0	0	0	0	0	0	0	20	0	0
Sichuan Sheng	2024-07-01	17.1458	82.9105	135.877	0.955029	0.0268539	6.63794e-05	0.12605	-1.00379e-06	0.000109052	13.7191	25.2548	Southern	0	0	0	0	0	0	0	0	0	0	0	0	0	0	0	0	80	0	0	0	0	0	0	0	0	0	0	0	0	0
Tianjin Shi	2024-07-01	28.3119	69.8231	164.429	2.1383	0.0503158	0.000138185	0.143114	0.000165552	0.000268838	30.378	45.4497	Northern	0	0	15	0	0	10	0	0	0	0	5	0	30	20	0	0	30	0	0	0	0	0	0	5	0	0	0	5	0	0
Xinjiang Uygur Zizhiqu	2024-07-01	22.5619	40.4101	213.97	1.97599	0.0249674	7.07296e-05	0.13723	4.10939e-06	8.94266e-05	19.632	60.3937	Northern	5.55556	0	11.1111	0	0	0	0	5.55556	0	0	22.2222	5.55556	0	22.2222	0	0	11.1111	0	0	0	0	0	5.55556	0	0	0	11.1111	5.55556	0	0
Xizang Zizhiqu	2024-07-01	8.45148	68.6442	199.463	1.52042	0.0186526	5.56722e-05	0.121381	-1.36649e-05	5.6001e-05	5.90765	13.0403	Northern	0	0	34.6154	0	0	11.5385	3.84615	3.84615	0	0	3.84615	3.84615	3.84615	3.84615	0	0	26.9231	0	0	0	0	0	3.84615	0	3.84615	0	11.5385	0	0	0
Yunnan Sheng	2024-07-01	20.0722	86.2135	129.563	1.10145	0.0259464	5.60584e-05	0.124893	-5.98239e-06	9.7194e-05	9.81298	17.6045	Southern	0	0	20	4	4	4	4	0	4	4	36	0	8	0	0	8	12	0	0	0	4	0	8	0	4	0	12	0	0	0
Zhejiang Sheng	2024-07-01	29.1252	73.9845	180.919	2.21468	0.0295973	8.03654e-05	0.12977	-9.908e-06	0.000222395	12.7406	25.8589	Southern	4	0	12	4	8	4	0	8	0	0	20	0	4	0	0	8	24	0	0	0	0	0	0	8	4	0	4	4	0	0
Heilongjiang Sheng	2024-07-01	22.5305	74.22	170.421	1.78431	0.0524473	7.78561e-05	0.149403	4.53825e-05	0.000158047	25.2068	40.1571	Northern	0	0	0	0	0	16.6667	0	25	0	0	0	0	0	0	0	0	16.6667	0	0	0	8.33333	0	0	0	0	0	8.33333	8.33333	0	0
Jilin Sheng	2024-07-01	22.5414	80.92	144.745	1.95477	0.0537395	8.3376e-05	0.146859	5.47635e-05	0.000165092	21.1078	33.0301	Northern	0	0	20	0	0	14.2857	0	4.7619	5	4.7619	0	0	4.7619	0	0	0	23.8095	10	0	0	28.5714	0	0	9.52381	0	0	10	4.7619	0	0
Anhui Sheng	2024-08-01	29.5505	76.2453	166.39	1.5681	0.0423373	8.89176e-05	0.132229	1.23743e-05	0.000233003	19.1905	35.4742	Southern	0	0	9.09091	4.34783	0	13.0435	0	0	0	0	4.34783	0	4.34783	0	0	0	17.3913	9.09091	0	0	43.4783	0	0	0	0	0	9.09091	4.34783	0	0
Beijing Shi	2024-08-01	24.3002	80.4983	138.788	0.900476	0.0419958	0.000110453	0.134427	9.49962e-05	0.000197026	15.9885	27.9008	Northern	0	2.32558	11.6279	9.30233	4.65116	23.2558	0	2.32558	0	0	13.9535	0	2.32558	16.2791	4.65116	6.97674	18.6047	9.30233	0	0	67.4419	0	6.97674	6.97674	2.32558	0	4.65116	0	0	0
Chongqing Shi	2024-08-01	27.5153	69.76	180.563	1.08465	0.0366744	7.99447e-05	0.1303	5.00933e-06	0.000195182	19.615	33.9762	Southern	0	4.25532	4.25532	12.766	0	8.51064	0	0	6.38298	0	12.766	2.12766	2.12766	14.8936	8.51064	0	17.0213	2.12766	0	0	65.9574	0	6.38298	2.12766	0	0	2.12766	2.12766	2.12766	0
Fujian Sheng	2024-08-01	26.4674	85.2235	150.491	0.708173	0.0349429	7.28111e-05	0.128098	5.55225e-06	0.000201875	17.4674	30.1722	Southern	0	3.33333	6.66667	16.6667	3.33333	5	1.66667	3.33333	3.33333	0	6.66667	3.33333	8.33333	1.66667	8.33333	8.33333	26.6667	3.33333	0	0	51.6667	0	8.33333	1.66667	0	0	3.33333	6.66667	0	0
Gansu Sheng	2024-08-01	19.6624	56.2333	180.768	2.13417	0.0272587	6.93527e-05	0.128297	8.71832e-06	0.000100657	17.5788	45.3874	Northern	2.17391	2.17391	4.34783	13.0435	2.17391	6.52174	0	4.34783	0	2.17391	19.5652	2.17391	15.2174	2.17391	6.52174	6.52174	21.7391	6.52174	0	0	58.6957	2.17391	8.69565	0	2.17391	0	6.52174	4.34783	2.17391	0
Guangdong Sheng	2024-08-01	27.3524	86.8658	144.921	1.16749	0.0330425	8.00468e-05	0.12672	-9.63518e-06	0.000186987	15.2087	29.1326	Southern	1.75439	0	17.5439	7.01754	1.75439	8.77193	0	0	0	0	19.2982	0	17.5439	7.01754	0	7.01754	34.5455	19.2982	0	0	52.6316	1.75439	17.5439	5.26316	1.75439	1.75439	7.01754	7.01754	1.75439	0
Guangxi Zhuangzu Zizhiqu	2024-08-01	26.434	86.3287	141.475	1.30184	0.0331021	6.62592e-05	0.126301	-2.36621e-05	0.000145516	14.0091	28.4221	Southern	1.31579	1.31579	3.94737	13.1579	5.26316	5.26316	0	4	0	0	11.8421	1.31579	6.57895	3.94737	0	0	14.6667	22.3684	0	0	51.3158	2.63158	14.4737	9.21053	1.31579	0	5.26316	1.31579	2.63158	0
Guizhou Sheng	2024-08-01	24.4709	75.8467	166.081	1.75184	0.0323184	6.86452e-05	0.127908	7.63391e-06	0.000135689	13.5649	24.2735	Southern	0	0	9.33333	10.6667	1.33333	4	2.66667	1.35135	2.66667	0	20	4	12	8	0	4	24.3243	20	0	0	58.6667	5.33333	21.3333	12	1.33333	2.66667	16	8	0	0
Hainan Sheng	2024-08-01	28.2894	80.5861	179.621	1.73819	0.0280652	5.56493e-05	0.124531	-1.39519e-05	0.000153129	11.5433	23.5505	Southern	2.53165	0	3.79747	30.3797	6.32911	22.7848	1.26582	2.53165	5.06329	0	21.519	0	15.1899	1.26582	0	3.79747	24.0506	21.519	0	0	72.1519	3.79747	16.4557	16.4557	1.26582	2.53165	6.32911	5.06329	0	0
Hebei Sheng	2024-08-01	23.7483	78.6849	146.194	1.41853	0.0433564	9.87819e-05	0.13434	9.42142e-05	0.00017496	17.9689	37.6756	Northern	1.20482	0	2.40964	44.5783	6.0241	31.3253	1.20482	6.0241	3.61446	0	19.2771	0	12.0482	1.20482	0	1.20482	15.6627	6.0241	0	0	48.1928	8.43373	7.22892	9.63855	2.40964	0	7.22892	12.0482	4.81928	0
Henan Sheng	2024-08-01	27.6645	77.5922	163.634	1.70326	0.0426891	8.93254e-05	0.133637	4.43455e-05	0.00019452	19.5248	39.9426	Northern	0	0	6.34921	11.1111	1.5873	3.1746	3.1746	1.5873	0	0	20.6349	3.1746	19.0476	0	0	0	22.2222	9.52381	0	33.3333	58.7302	3.1746	14.2857	7.93651	0	0	4.7619	3.1746	1.5873	0
Hubei Sheng	2024-08-01	28.1681	73.4763	172.478	1.53634	0.0388517	7.9073e-05	0.131624	1.4509e-05	0.000197777	18.1906	35.3386	Southern	3.7037	0	7.40741	12.963	1.85185	7.40741	0	0	0	1.85185	11.1111	0	7.40741	1.85185	0	0	20.3704	5.55556	0	0	68.5185	0	7.40741	7.40741	1.85185	0	0	7.40741	0	0
Hunan Sheng	2024-08-01	28.1091	76.6104	162.107	1.51101	0.03653	7.32923e-05	0.129156	-2.49708e-06	0.000177308	18.8884	31.8056	Southern	0	0	0	0	9.57447	8.51064	0	5.31915	3.19149	0	4.25532	0	6.38298	1.06383	0	4.25532	32.9787	1.06383	0	0	2.12766	0	2.12766	11.7021	1.06383	0	3.19149	7.44681	0	0
Jiangsu Sheng	2024-08-01	29.6301	78.955	166.311	1.96744	0.043232	0.000105693	0.132649	8.95946e-06	0.000241388	19.4829	32.898	Southern	1.05263	0	0	1.05263	11.5789	8.42105	2.10526	4.21053	1.05263	0	10.5263	0	4.21053	2.10526	1.05263	2.10526	33.6842	1.05263	0	0	2.10526	0	1.05263	11.5789	0	0	3.15789	5.26316	0	0
Jiangxi Sheng	2024-08-01	28.9383	77.1197	165.196	1.06702	0.0380168	7.41806e-05	0.129224	-2.75458e-06	0.00021022	16.8683	31.2379	Southern	0.990099	0	0	2.9703	12.8713	7.92079	0.990099	6.93069	0	0	12.8713	0	10.8911	0.990099	0	0.990099	40.5941	2.9703	0	0	0.990099	0	0.990099	15.8416	0.990099	0	4.9505	7.92079	1.9802	0
Liaoning Sheng	2024-08-01	24.5017	82.351	137.375	1.65651	0.0454214	9.31953e-05	0.134221	9.38009e-05	0.000168752	16.7077	32.3813	Northern	0	0	0	0	8.69565	13.0435	0	17.3913	2.17391	0	4.34783	0	10.8696	6.52174	2.17391	0	32.6087	0	0	0	0	0	2.17391	19.5652	0	0	0	6.52174	0	0
Nei Mongol Zizhiqu	2024-08-01	21.0128	63.1675	161.207	2.48432	0.035058	7.31666e-05	0.133601	8.04394e-06	0.000104324	15.3188	32.3266	Northern	1.26582	0	30.3797	1.26582	2.53165	5.06329	0	8.86076	0	0	3.79747	1.26582	8.86076	0	0	0	29.1139	0	0	0	1.26582	0	0	18.9873	1.26582	0	1.26582	16.4557	0	0
Ningxia Huizu Zizhiqu	2024-08-01	21.3366	65.639	175.695	2.44054	0.0313622	8.02103e-05	0.130528	4.90404e-05	0.000128726	18.2612	43.6421	Northern	0	0	18.6047	1.16279	5.81395	4.65116	1.16279	5.81395	0	0	2.90698	1.16279	10.4651	6.97674	0	0.581395	41.2791	0	0	0	0	0	0	12.2093	0	0	0	2.32558	0.581395	0
Qinghai Sheng	2024-08-01	10.5608	57.3688	206.346	1.51271	0.0193657	5.85914e-05	0.124028	-4.11334e-09	7.02683e-05	13.7299	29.3138	Northern	0	0	5.37897	0.733496	7.33496	1.71149	0.488998	1.95599	0	0	5.37897	0.733496	8.55746	24.9389	0	0	36.6748	0	0	0	0	0	3.17848	10.2689	0.488998	0	0.977995	3.66748	0	0
Shaanxi Sheng	2024-08-01	23.1894	75.2431	161.464	1.51997	0.0351101	7.80524e-05	0.131798	4.57564e-05	0.00016238	18.2737	41.3891	Northern	0	0	10.8434	0.301205	9.03614	6.0241	0.301205	1.80723	0	0	6.3253	0.60241	15.3614	8.13253	0.301205	0.60241	33.1325	0	0	0	0	0	1.20482	8.73494	3.61446	0	3.91566	5.12048	0	0
Shandong Sheng	2024-08-01	27.6707	81.0645	156.734	1.85132	0.0460187	0.000102904	0.13433	7.15428e-05	0.000206749	18.5628	36.4399	Northern	0.27248	0	29.7003	1.3624	4.08719	11.7166	0.27248	4.35967	0	0	8.71935	2.17984	14.1689	3.81471	1.90736	1.90736	25.3406	0	0	0	0	0	1.63488	13.8965	0.544959	0	5.44959	7.35695	0	0
Shanghai Shi	2024-08-01	30.4235	74.6371	187.948	3.07773	0.040059	0.000137365	0.131951	4.8634e-05	0.000243182	18.9366	30.7438	Southern	0.244499	0	36.1858	0.977995	6.35697	8.06846	0	5.37897	0.244499	0	8.80196	2.44499	9.77995	0.488998	2.20049	4.40098	30.0733	0.244499	0.244499	0	0.488998	0	1.46699	13.6919	0.733496	0	3.91198	8.80196	0	0
Shanxi Sheng	2024-08-01	21.9299	73.8063	158.094	1.37573	0.0377268	9.1778e-05	0.133089	4.6385e-05	0.000158752	19.7952	41.9791	Northern	0.656455	0	24.2888	1.09409	7.65864	4.59519	0	5.9081	1.53173	0.437637	9.19037	0.437637	7.43982	0	0.656455	1.53173	26.9147	0.437637	0	0	0.218818	0	1.09409	15.7549	1.53173	0	3.50109	9.84683	0	0
Sichuan Sheng	2024-08-01	17.8739	72.6612	181.234	0.783024	0.0278534	6.71283e-05	0.126602	1.09729e-05	0.000135563	22.3965	38.1617	Southern	0	0	25.6831	1.80832	7.59494	5.24412	0.361664	3.79747	2.00364	0	7.77577	0.361664	6.87161	0.182149	0.546448	3.46084	26.9439	0.182149	0	40	1.80832	0	1.62749	18.0832	2.16998	0	3.09654	6.87161	0.542495	0
Tianjin Shi	2024-08-01	26.9539	80.2279	141.845	1.60962	0.0478635	0.000135379	0.135231	0.000152639	0.000237085	22.725	39.2071	Northern	0.141643	0	11.898	0.566572	5.94901	4.67422	0.141643	2.12465	2.26629	0.141643	7.36544	1.13314	6.51558	0	0.141643	3.68272	27.1955	1.41643	0.566572	0	3.54108	0	1.41643	15.0142	1.84136	0	7.2238	4.95751	0.991501	0
Xinjiang Uygur Zizhiqu	2024-08-01	21.7092	42.6156	190.872	2.03424	0.0268662	6.67285e-05	0.129097	-1.34114e-06	8.62784e-05	24.886	79.8495	Northern	0.138313	0.138313	8.29876	1.24481	6.36238	6.22407	0	3.18119	1.93638	0	7.46888	0.55325	6.77732	1.65975	0.276625	4.01107	24.758	2.07469	0.414938	0	4.84094	0	0.829876	11.3416	1.65975	0	7.19225	6.77732	0.829876	0
Xizang Zizhiqu	2024-08-01	7.10156	67.6379	203.383	1.29865	0.0175037	5.35461e-05	0.121106	-5.79435e-06	5.44297e-05	6.67498	14.5693	Northern	0.230415	2.88684	7.85219	3.22581	7.02765	3.91705	0.345622	2.99539	3.69515	0	8.41014	1.38249	7.8341	11.3164	0.808314	5.88915	29.4931	1.50115	0.115207	40	4.60829	0	1.26728	13.2488	1.03687	0.230947	5.08083	7.37327	0.691244	0
Yunnan Sheng	2024-08-01	19.7946	84.2962	147.467	0.681148	0.0278598	5.81697e-05	0.124876	1.2558e-05	0.000107125	13.7226	24.7247	Southern	0	6.43045	2.88714	9.28105	6.53595	2.61438	0	4.18301	4.59318	0	12.4183	1.56863	13.2026	12.4672	1.70604	4.33071	25.2288	3.41207	0	20	6.40523	0	3.66013	13.2026	1.04575	0.262467	3.14961	6.40523	0.653595	0
Zhejiang Sheng	2024-08-01	29.4169	71.5122	176.087	1.15643	0.0374547	8.58958e-05	0.130288	-1.04707e-05	0.000272714	19.0864	31.6667	Southern	0.237248	4.04762	6.30952	10.7948	5.10083	2.9656	0.355872	3.32147	2.97619	0	13.4045	1.77936	14.9466	6.78571	9.52381	3.69048	33.2147	2.85714	0.237248	0	5.81257	0.118624	3.08422	14.1163	1.54211	0.238095	2.97619	4.27046	0.948992	0
Heilongjiang Sheng	2024-08-01	20.7103	80.0607	133.775	1.7732	0.0419229	7.20956e-05	0.135927	3.03409e-05	0.000119432	12.0591	24.6798	Northern	0.342466	0.684932	10.274	8.21918	5.13699	1.88356	0.342466	3.08219	1.88356	0	11.4726	1.88356	15.0685	2.39726	7.19178	3.76712	31.6781	2.05479	0	0	5.13699	0	2.91096	14.726	1.0274	0.171233	4.79452	5.82192	0.856164	0
Jilin Sheng	2024-08-01	22.5297	82.6937	133.279	1.64493	0.0417736	7.65516e-05	0.13426	7.56975e-05	0.000133153	11.3697	23.9754	Northern	0.414365	1.38313	13.6929	10.4972	5.66298	2.48619	0.552486	2.20994	1.52144	0	14.5028	1.38122	8.70166	3.87275	2.62794	3.18119	33.8398	3.87275	0	0	2.07182	0.138122	3.31492	15.0552	1.79558	0.138313	4.97925	5.52486	0.138122	0
Anhui Sheng	2024-09-01	26.1115	74.4863	126.91	2.54734	0.0409893	9.42728e-05	0.12701	4.75158e-05	0.000179431	20.5374	37.326	Southern	0.298954	0.29985	9.44528	6.12855	5.97907	1.64425	0	3.13901	0.29985	0	11.2108	1.64425	8.52018	2.84858	0.149925	2.54873	36.0239	4.64768	0	0	1.9432	0	3.58744	12.2571	2.24215	0	4.34783	5.53064	0.298954	0
Beijing Shi	2024-09-01	18.9101	72.3918	108.956	1.02702	0.0427529	0.000127744	0.128952	0.000195281	0.000167596	17.3361	31.4062	Northern	0.344828	0	4.67128	1.89655	5.17241	2.41379	0.344828	3.10345	0	0	13.1034	2.24138	12.931	2.42215	0.17301	1.21107	33.2759	2.24913	0	25	3.10345	0.172414	2.41379	13.9655	1.89655	0.346021	5.0173	5.86207	0	0
Chongqing Shi	2024-09-01	27.062	61.1865	140.549	1.29462	0.0375886	8.34321e-05	0.125362	1.47105e-05	0.000199587	23.716	36.1546	Southern	2.20264	0.220751	2.86976	1.54185	6.1674	3.0837	0	2.42291	0.441501	0	13.2159	3.0837	9.69163	0.662252	0	0.883002	35.022	1.766	0	0	5.50661	0.220264	2.20264	15.6388	1.54185	0.220751	4.19426	5.28634	0	0
Fujian Sheng	2024-09-01	25.1481	83.6897	120.67	1.1035	0.0315538	6.77352e-05	0.124985	2.34134e-05	0.000139938	12.0044	22.5849	Southern	1.05634	0	7.58377	3.34507	9.50704	4.75352	0.176056	2.28873	0.176367	0	15.493	1.23239	13.3803	1.23457	0	0.705467	36.2676	1.94004	0.176056	0	11.7958	0	2.11268	20.9507	2.46479	0	5.82011	5.6338	0.176056	0
Gansu Sheng	2024-09-01	14.7967	66.2756	121.777	2.3334	0.0279481	6.51561e-05	0.125094	4.52648e-05	9.22716e-05	18.203	39.9743	Northern	0	0	15.2263	2.46407	6.77618	1.43737	0.205339	2.87474	0	0	11.499	0.821355	13.1417	0	0	0.823045	37.9877	2.05761	0	0	11.499	0	2.6694	21.7659	2.05339	0	4.93827	6.57084	0.205339	0
Guangdong Sheng	2024-09-01	26.3908	85.959	122.496	1.3472	0.0331723	7.96609e-05	0.124902	-7.00819e-06	0.000166475	15.1946	28.4086	Southern	0	0	9.15493	2.11268	10.2113	3.16901	0.352113	2.82686	0	0	8.80282	1.05634	15.8451	1.40845	0	0.704225	31.4488	0.704225	0	0	11.6197	0	3.16901	21.831	2.8169	0	5.98592	5.98592	1.05634	0
Guangxi Zhuangzu Zizhiqu	2024-09-01	25.5969	83.5082	123.737	1.62661	0.0349262	6.55394e-05	0.124357	3.11896e-06	0.000160306	19.5073	34.9709	Southern	0	0	0	0	0	0	0	0	0	0	0	0	0	0	0	0	0	0	0	0	0	0	0	0	0	0	0	0	0	0
Guizhou Sheng	2024-09-01	23.0159	74.7263	128.145	1.76018	0.033779	6.72649e-05	0.124248	2.77951e-05	0.000138445	18.05	28.0749	Southern	0	0	0	0	0	0	0	0	0	0	0	0	0	0	0	0	0	0	0	0	0	0	0	0	0	0	0	0	0	0
Hainan Sheng	2024-09-01	26.6163	86.7445	118.147	1.74737	0.0303149	6.00883e-05	0.123239	-1.85967e-06	0.000134836	9.02488	20.3242	Southern	0	0	0	0	0	0	0	0	0	0	0	0	0	0	0	0	0	0	0	0	0	0	0	0	0	0	0	0	0	0
Hebei Sheng	2024-09-01	18.3587	71.3517	111.266	1.63579	0.0417917	0.000112466	0.128789	0.000177157	0.000153503	22.8232	45.3574	Northern	0	0	0	0	0	0	0	0	0	0	0	0	0	0	0	0	0	0	0	0	0	0	0	0	0	0	0	0	0	0
Henan Sheng	2024-09-01	24.1375	69.2932	121.354	2.41143	0.0429222	0.000109386	0.128126	8.47658e-05	0.000197451	27.1972	52.1564	Northern	0	0	0	0	0	0	0	0	0	0	0	0	0	0	0	0	0	0	0	0	0	0	0	0	0	0	0	0	0	0
Hubei Sheng	2024-09-01	25.6947	67.8626	134.399	2.00244	0.0399172	8.39116e-05	0.126544	4.74974e-05	0.000198461	25.8609	44.0202	Southern	0	0	0	0	0	0	0	0	0	0	0	0	0	0	0	0	0	0	0	0	0	0	0	0	0	0	0	0	0	0
Hunan Sheng	2024-09-01	26.3386	73.2795	128.055	1.80609	0.038408	7.49186e-05	0.125922	1.0728e-05	0.00018997	30.5594	47.5743	Southern	0	0	0	0	0	0	0	0	0	0	0	0	0	0	0	0	0	0	0	0	0	0	0	0	0	0	0	0	0	0
Jiangsu Sheng	2024-09-01	25.9706	78.4038	120.792	3.13794	0.0416203	0.000102089	0.127594	6.27956e-05	0.000162421	16.1385	29.3331	Southern	0	0	0	0	0	0	0	0	0	0	0	0	0	0	0	0	0	0	0	0	0	0	0	0	0	0	0	0	0	0
Jiangxi Sheng	2024-09-01	27.3689	73.3608	133.341	1.55512	0.036042	7.24076e-05	0.125662	1.30743e-05	0.0001847	21.0844	36.7602	Southern	0	0	0	0	0	0	0	0	0	0	0	0	0	0	0	0	0	0	0	0	0	0	0	0	0	0	0	0	0	0
Liaoning Sheng	2024-09-01	18.0534	71.2165	117.724	2.24412	0.0413098	0.000100679	0.1304	0.000240646	0.000128133	15.6836	33.1678	Northern	0	0	0	0	0	0	0	0	0	0	0	0	0	0	0	0	0	0	0	0	0	0	0	0	0	0	0	0	0	0
Nei Mongol Zizhiqu	2024-09-01	14.2901	63.4784	122.063	2.97046	0.0324214	6.7192e-05	0.131885	0.000128927	8.51976e-05	15.3788	32.7213	Northern	0	0	0	0	0	0	0	0	0	0	0	0	0	0	0	0	0	0	0	0	0	0	0	0	0	0	0	0	0	0
Ningxia Huizu Zizhiqu	2024-09-01	16.5379	77.5383	95.1779	3.07527	0.0327484	7.82938e-05	0.126057	7.28907e-05	0.000117144	20.4026	42.8357	Northern	0	0	0	0	0	0	0	0	0	0	0	0	0	0	0	0	0	0	0	0	0	0	0	0	0	0	0	0	0	0
Qinghai Sheng	2024-09-01	8.07061	68.2666	142.584	1.60185	0.0198655	5.46414e-05	0.121173	1.49414e-05	6.2491e-05	13.9244	27.833	Northern	0	0	0	0	0	0	0	0	0	0	0	0	0	0	0	0	0	0	0	0	0	0	0	0	0	0	0	0	0	0
Shaanxi Sheng	2024-09-01	20.1822	73.9454	115.217	2.31901	0.036696	7.83997e-05	0.126824	7.12202e-05	0.000150489	24.1298	48.5089	Northern	0	0	0	0	0	0	0	0	0	0	0	0	0	0	0	0	0	0	0	0	0	0	0	0	0	0	0	0	0	0
Shandong Sheng	2024-09-01	23.1141	72.8516	127.189	2.56817	0.0441909	0.000114448	0.128971	0.00011473	0.000175944	17.545	36.7855	Northern	0	0	0	0	0	0	0	0	0	0	0	0	0	0	0	0	0	0	0	0	0	0	0	0	0	0	0	0	0	0
Shanghai Shi	2024-09-01	27.2773	79.6776	108.509	3.86173	0.0372392	0.000125765	0.126239	9.5841e-05	0.000148777	13.914	25.7836	Southern	0	0	0	0	0	0	0	0	0	0	0	0	0	0	0	0	0	0	0	0	0	0	0	0	0	0	0	0	0	0
Shanxi Sheng	2024-09-01	18.2357	73.9647	107.943	1.76861	0.0375314	9.7036e-05	0.127506	0.000124932	0.000141507	25.2863	47.8525	Northern	0	0	0	0	0	0	0	0	0	0	0	0	0	0	0	0	0	0	0	0	0	0	0	0	0	0	0	0	0	0
Sichuan Sheng	2024-09-01	16.5809	75.2518	131.982	1.08116	0.0290594	6.57185e-05	0.12252	1.06328e-05	0.00012013	22.783	35.062	Southern	0	0	0	0	0	0	0	0	0	0	0	0	0	0	0	0	0	0	0	0	0	0	0	0	0	0	0	0	0	0
Tianjin Shi	2024-09-01	21.4335	68.1799	116.4	1.82167	0.0494526	0.000171434	0.12965	0.000179355	0.000194456	20.9714	41.1265	Northern	0	0	0	0	0	0	0	0	0	0	0	0	0	0	0	0	0	0	0	0	0	0	0	0	0	0	0	0	0	0
Xinjiang Uygur Zizhiqu	2024-09-01	14.7235	45.4062	149.019	2.11281	0.0270252	6.20055e-05	0.130665	5.56845e-05	7.56643e-05	25.4849	84.4825	Northern	0	0	0	0	0	0	0	0	0	0	0	0	0	0	0	0	0	0	0	0	0	0	0	0	0	0	0	0	0	0
Xizang Zizhiqu	2024-09-01	5.35849	71.8792	162.608	1.38658	0.0182739	5.08811e-05	0.119056	2.14115e-06	5.6546e-05	6.35499	14.1871	Northern	0	0	0	0	0	0	0	0	0	0	0	0	0	0	0	0	0	0	0	0	0	0	0	0	0	0	0	0	0	0
Yunnan Sheng	2024-09-01	19.2955	83.3657	128.167	0.870462	0.0287768	5.50231e-05	0.122125	2.9382e-05	0.000101321	14.5561	24.6614	Southern	0	0	0	0	0	0	0	0	0	0	0	0	0	0	0	0	0	0	0	0	0	0	0	0	0	0	0	0	0	0
Zhejiang Sheng	2024-09-01	26.0036	78.3503	109.068	1.81676	0.0347138	8.36739e-05	0.125396	3.0094e-05	0.000161683	16.0086	27.6307	Southern	0	0	0	0	0	0	0	0	0	0	0	0	0	0	0	0	0	0	0	0	0	0	0	0	0	0	0	0	0	0
Heilongjiang Sheng	2024-09-01	14.1133	66.0961	123.391	2.18277	0.0359969	6.6951e-05	0.139162	0.000330877	9.17251e-05	12.8289	28.3965	Northern	0	0	0	0	0	0	0	0	0	0	0	0	0	0	0	0	0	0	0	0	0	0	0	0	0	0	0	0	0	0
Jilin Sheng	2024-09-01	15.7843	71.7701	120.2	1.99903	0.0363159	7.53399e-05	0.132054	0.00024468	0.000109228	10.9712	26.5977	Northern	0	0	0	0	0	0	0	0	0	0	0	0	0	0	0	0	0	0	0	0	0	0	0	0	0	0	0	0	0	0
